# Supplementary material for: Evolutionary History, Transcriptome Expression Profiles, and Abiotic Stress Responses of the SBP Family Genes in the Three Endangered Medicinal Notopterygium Species
Source: Int J Mol Sci. 2026 Jan 19;27(2):979. doi: 10.3390/ijms27020979 (PMC12841832; doi:10.3390/ijms27020979)
Supplement: Supplementary file 1 [file ijms-27-00979-s001.zip]

Archive with 5 entries (5 files):
- NfoSBP.fasta
- NfrSBP.fasta
- NinSBP.fasta
- Supplemental Figures.pdf
- Supplemental Tables.xls
