# Supplementary material for: Evolutionary History, Transcriptome Expression Profiles, and Abiotic Stress Responses of the SBP Family Genes in the Three Endangered Medicinal Notopterygium Species
Source: Int J Mol Sci. 2026 Jan 19;27(2):979. doi: 10.3390/ijms27020979 (PMC12841832; doi:10.3390/ijms27020979)
Supplement: Supplementary file 1 [file ijms-27-00979-s001.zip › NfoSBP.fasta]

>NfoSBP01
ATGGGTCTTATTAATGATTTAACAAAGACAACTCCAATCTTTCATCTTCCGGTGTGGGCA
CTAGTTATGATTTTCGTGGTAGTTCCTGTAGTCCTGTTGGCGCTTCCATTGTGTATTTCA
AGAAAAAAATCCAAGAGGGCTATTGACAGACTTCCTATTAGCCAGAACCAAATTGTATCA
AGTGAGTTCAAAGAGATAAGAATTGATCAAAATTCAGCAAACAATTTTGTTGCCTATGGT
GGCGATTTCTCCACCTCGGAGAACAAGTACAATGGCAAAGATCCGGAGAAGCTTTTGATG
CAGTTGAGAGATGAGCAGATGAAAAATGCTGATAATAGCAGTCGATCTGGATCTTTCAAC
AAATTACAGAATAAGAATATTGGTTCTGGATCAGGAGAAGAAGGGAATAAAAATAATGTC
TATCACCCTTCTTCACATCCTCAGAATGTTTCTTCCCCTCTATCTGGTCTATCGGATTTC
TCTCAACTTGGATGGGGCCATTGGTTTACATTAAGGGATTTAGAAGTCGCTACAAATCGT
TTTTCAAAAGATAATGTTATTGGTGAAGGTGGATATGGAGTTGTTTATCAGGGCCGTCTG
CCTAATGGATCATTAGTAGCTGTTAAGAAGATCTTCAACAATCTGTAAGTTATTTAGACT
TCTTTCAATTGACATGTAATATGTTCCTACTAATTACCACTAGATTCTCTGTAGCTCAAG
CTGATGTTATGTTCTAAGTTATGTCTTGCAGTGGACAAGCAGAGAAGGAATTTAAGATTG
AAGTTGAGGCCATTGGCCATGTGCGACATAAAAACTTAGTTAGACTTCTGGGGTACTGCA
TTGAAGGGACCCAAAGGTACCATAATGACTCTTTGGACATCTGTTCATATTCAGAGAGCT
TTTTACGCAAATGACAAATATACCAAAGAATGAATGTGTAGACTAATTACTATAGAATTT
TAAATGATGCACATGCAGGGTATCTGCTAGGGAATTTTGTATCTGAGTCATTCAAGTGTT
TGATTCAGGATTTTACAGATTTTCTTATAAAAAAACTGCATGCTATAAATTTGAAGGGGA
TGAATAACATAAATTTTTTTGGTGAAAGTGTGTCCTATTAGTGTGTTTTTCCTTGTATGC
TATATTCTCTTTATTTTCTTATCCGCTTGAATTCCATCTATTCTACATTTGTGCTGCCAA
CCTTTTCTTTTAATGTTAACACAAAACTTATTATTAATACCTTGTGATATATTTTCATCG
TGTCCCTTTCAAGTTCTTGACGTAGATGTACTTCAATATATATATATATTTTTAACTTTT
GTGTGTCCTTTAAGAAGAAATGTCTTTAAGATGTGTTAAGGCTTTTATATAAGCTCTTAT
ACTAGATGCAGAAATATTTCTTATATCTTAGTTACTTATGATCTGATCCAGGATGTTGGT
CTATGAGTATGTTAACAATGGCAATTTAGAACAGTGGCTACATGGAGCTATGCGTCAGCA
AGGATGCCTTACTTGGGAGGCTCGAATGAAAGTTATACTTGGCACCGCTAAGGCGTAAGT
TTATCTATATTTTCTTTCTAGTTTTCACTTGTTGCTTGCATCAAATTCCAACTTGATACA
CCTTTTCCAGGCTTGCATACTTGCATGAGGCCATAGAACCAAAGGTGGTGCATCGAGACA
TCAAGTCAAGCAATATACTATTAGACGATGAATTCAATGCCAAAATTTCTGATTTTGGCC
TGGCCAAGATGTTAGGTGCTGGTGAGAGTCACATTACAACCAGAGTTATGGGTACTTTCG
GGTAAGTGATTTTCATATAGCTGCCTTTGTACTTGATTGGACTTGTCAATTTTCAACTTC
TCACTGTCCCAATTCTTACCAACATATACAGATATGTAGCACCAGAATATGCCAATAGTG
GCCTTTTAAATGAGAAGAGCGATGTGTATAGTTTTGGAATTGTGCTTTTGGAAGCAATCA
CAGGAAGAGATCCGGTGGATTATGGCCGTCCAGCAGATGAGGTATATTCTATTTTCACTT
TGCAGCTCAATTATTTTTTAAGGCCAGTAATAAGTAGGCATGATTTTTGCGGAATTACAG
AATGTAAGCAGGTCTCATTTATTGAACACAGTGAAGTTATAAAAATTGAAATTACTTGTT
GAGCATCACAACGCACTTTGCTACCTTTTACGCAATACTAGAGAAACACATTATTTTGTT
TTTAAAATTGCAGATAGCAAACATTGTTACGGACATGATGTAATCCTACACTGTTTATAA
AAAGAAGGATACATAATTTATTATAATTTGAGCTTTAAACACTGTGCTTTGTTTGTTGCA
ATACCACAATTACATGCAGGTAAACATGGTTGACTGGATAAAAAAAATGGTTGGGAGTAG
GCGGTCAGAAGAAGTCGTTGACCAATCTATGGAGACTAAGCCATCTAGAACTGCTCTTAA
ACGAGCCTTGTTGACTGCTTTGAGGTGTGTTGATCCAGATTCTGAAAAAAGACTAACAAT
GGGTGAAGTTGTGCGTATGCTTGAATCAGAGGAATATCCATTACCACGTGAGGTATGATT
CAAACTTCATTTACTATAACAGCACAATATTGATTGCTTCTATAATTAAATAACATGATG
TTCTCGAGTAATATATAAAACTATATCAAGAATTGCATGGTATTCGCTAAGACAACACTA
GTATGGGTTTAGTAGTGTTGGGGAATCTAAAATTTTATGTCCGATACCGAGTTAACAATG
GTGTCCATGTATTAAATCTTTACATTTTCTCAGCGCTTGCATAATCTTTACAGTCCCAAC
TAAAAAAAATGTAGTTTCTTTAATTCTCTTAAGATTTTTTAGTACTGAAACTTCATGATA
TGCAACGACGATGTAGTAACTTTATAGCTGTAACCATTTTGAGAACTAAGAATGAGTATG
ATGAATCACACACCTTGAATTTCCAGGGTCGACGACGTCAAAAAAATCAAGCTGGCATTA
TAGAGGCTGAGTCTGGGAGGGAGAATTCTGACATACCTAAGATATGAGTATGATGAATCA
CACACCTTGAATATCCACGACGTCAAAAAAATCAAGCTGGCATTATTGAGGCTGAGTCTG
GGAGGGAGAATTCTGACATACAAAAGATTTAAGGTACACTAGTTATAATGGATCAGAGGT
GACAACCGGGATTAGAATATCAACCCCAGTTACGTATGCGAGAGGGTAATTCCTAACATT
ACTTCTACCTTCTAGTTAGAATGCATCTACATCAGTTGACAAAACTGTTGGCAAGCAAAG
CCATAGTTCTTTCGCTTGGTGTCTTATTCTGCTTATAGATTATGGATGGTATAATTATTT
GTGCATAATATATATAGCATACCCTGGAATTTGTGGTGTGTACAGGTGATGGTATTTTTT
AGTATCTTGGGTCTTAGCAGTTCATTTGAGAATCAATAATATTCTTGTTTTTGTGTTATG
AATATAGGAGCTTTCCTTTCTTTATCTTATTATTCAGTGTGAAGATCAGTGTTTTGGACT
TTGTAATTTGATTCCAAAGAAAGCCTACCTTTATTTTTATAGAAATGTAGCATCCATAAA
TCCCTATATATATGTCATATGTGTGTATATAAATGCACACCTGGAATTTGAATATATATT
ACCTAATTATAGGGTGATTAATTTGTTATCACAAGGGTAGGATAAGAAATAAAGGAACTT
GATAGTTGCAGACAATACTATAGTGCATGCATACCCCAAGTAAATTGCAAAGTCAGACTG
TGATTAGCAGTGGAAAGAAATTGTGTTAAGATCAATTGGAAGAAGCAGAATATGACCTTT
CTTTCCCATGAGAAATTTTCTAATTGAAGAATATTTGAACACAACCTGGAAAGTGTAGAA
AATTTAACTCTTTAACACAACTAAAAAGACACAAAAGATGATATCAAATAAAACACAGAA
AAAGGAAGCTAACACTGCCAGTTCCTCAGCTCATATGCTTATGTGCATTACAAATTTACA
ACAAACAAAGGCTTGCAACAAGTAGAGGTGGCCACCCGTGCGGGTTGGCTCGAACCGCAC
GGGACCGGCCCGGTTTTTTGGCACGCACAATCCGAAACAGTAATGGAACGAGTTGAACCG
GCACGGACCGCTGGGGTAAACGAGCCGAGTACGAATATAGGATCTGGGAACCGGGACCGG
CCCGGCACGGTACGGCACGGCACGCACGAACCGGCACGGCACGCACGAACCGTTTCTACT
TTCTTTTAATTCTAGCCGTTACATTGTATGATTTGTATCTGATGTAGCCGTTTTATAGTC
GTTGTAATGTAACGGCTCAATTTCTCTATCTAGTATAAATATAAGCTCAAAGCTTATATA
TTTTTTTCTACTCCTACTGTCTTGTGTTCTGTCTGCTCTCTACTCTCTACTCTCAATTTC
TTAACTTTTTAAGTTCTCTCAATTTATTTTTTGCAAGTTATAATTTCTATTATATATTTT
TTTTACTACAAAAAAATAAAAATGGAAGAAGGAAGATGTACAATTTCATCTCAAGGTTCA
ACCCAGTTGCCGTCAATGCCACCACCTCGATCGTCACCTAATACCGAACAAGGTAATTTT
AATTTAATTCCGTTTTAAATTTTATTTTTATTATGTTTTAATAAATTTTTTTATTCGTTT
GTTGTTTTTTATATAAAGTGTAGATTTAATTTTTATTCGTTTTTTATTCAAATTTCAGTT
TTTAAATTTCAGTTTTTAAAATTTCAGTTTTTAAAATTTTATATAAACTGTTAAAATTTC
AGTTTTAAAAATTTTAGTTTTTAGTTCGTTTTTAAATAAATTTCAGTTTTTAAAATTTCA
GTTTTTAAATTTTTATACAAACTGTTAAAATTTCAGTTTTTACAATTTCATTTTTTAGTT
CGTTTTTATATAAATTTCAGTTTTTAAAATTTTATACAAACTGTTAAAATTTCAGTTTTT
AAAATTTCAGTTTTTAGTTCGTTTTTATATAAATTTCAGTTTTTAAAATTTCAGTTTTTA
AAATTTTATACAAACTGTTAAAATTTCAGTTTTTAGTTTGTTTTTATATAAATTTCAGTT
TTTAAAATTTCAGTTTTTAAAATTTTATACAAACTGTTAAAATTTCAGTTTTTAAAATTT
CAGTTTTTAGTTCGTTTTTAAAATTTTGCTTTTTAGTTCGTTTTTACTTAATTGAAATCG
TAAATTTTTGTAGGTGCTAGCTCCTCTAGAACAACATCGCATGTGTGAAATTATTTTTCC
AAAGAAAAAACGGATGATCCAACCAAAAGTCTTGCTCATTGTATGATTTATGTACAAAGT
AATCGACCACAGCCGTCATTTACCCACAGAAATGGAACCGGTACGGGTACACTTGATCGA
CATTTGAAAAATCAACATGGAATATCGAAGGCGAGTCACGAAAGTGGAGAAGCGCGTGAA
GGTGCACAACAAACACAACTCGGTAGTTACATGACGGCATCGCCCGGTGGAGGTATGTCT
TTCTCCTATAATAGAGATAGAATGATTGCAGATTTTGCTACTTATACTACATTAGACGAG
TTACCTTTGTCTCACGGTGAGAGTGATAATTTAGAGCACATGGTTAGAAATTCACTAAAC
CTCGTATTTAGAAAAATTCTTAGGAACACACTTAAACGACATACACAAAAACAATATTAT
AGCGCTAGAGCACAATTAATTGAATTTTTTAGTACTTTTGATGATATGGTTTCTTTAACT
AGTGATTGTTGGAGTTCGAGTCAAGGTGAGCCTTATATTTGTATTACAGTTCATTGGATT
GGTGTTGACTACTTGTTACAAAAACGAATAATTTCTTTTGATGTTATGGACGAGTCACAC
ACCGGTTATAACATAAAACAAAGAATTTTAGACACAATAAAGGAATTTAATTTGTTTAAC
AAGGTATTTACAATATCTTTAGATAATGCTTCTGCAAATAAAAGATGTATAGACTATATT
AGGGGCGAAATTCCTTTAACTTTAGATGGTCAATTCTTACACGTTAGATGTTGTGCTCAC
ATAATTAACTTGTCGGCCCAAAAGGGAATTGCACAAGTAACTCATTTATTAGAACCCATT
AGGAAAATAGTTAAGTATCTACGTCTAGCAAGCACACTTCGGTCTAGGTATAAACAATTA
TGTAAAGATAATGGGTTAAGGCCGAAAAAGTGGGGTATCGACTGTCCTACGAGATGGAAT
TCGACTCATAAATTACTAACTGAAGCAATTAAATATAAGGTCGTTATCACCGAGTTATAT
AATTCAGACCAACACAACCAATACGAGGATCCGATTACCGAATCTCTTTGGGAGTTGGCA
ATTGCCTTACGTGAAATACTTGATTGTTATGCACATGCTACTAAGATTTTTTTTTATGTT
TATGAACCAAATGTACATCATGTTATCATTGAGTGTGTTAATATTGTTACAACTTTACGT
GAGTTTGAAAATAATCCACATTTTAGTGACATTATTGTTGATATGAAAATTAAGTGGATT
GAATACTTTACAGAATTTCCTTATATTTATGGTGTTGCATGTCTTCTTGACCCTGGTGTT
AGAAAGGAAGGTTTAGAAAACATGTTAGAACATTATTATGATACGTTAGGAGTTTCATAT
GATCATGTTTTATATGTTAATAACTGTTTATCCTTGTTGTATCGTCTTATAGATATTTAT
GCTCCCAGAACTCAAAATGCTATACCACCTAAGGGTAATACTGTTAGTAGGTTTAATAGT
AACATTACATCTATATTACACAAAAAACAGAAAGCGAAGATTAATGAATCTGCTTGTACA
TCACCTTCTTCTGCTTTTCTTATGATTAGAGAGTTTTTTTCTTATAATTATGAGTTTAGT
GGGGATTTCTCAATACTAACGTGGTGGCAGAATCATGAGTTATAATTTCTGATTTTAGCT
AAAATTGTAAAGGACATCTTAGTAGTCCCCGCCTCTACAATTGCGTCCGAGTCCGCTTTT
AGTGCAGGTAGAAGAGTGTTAGACGAGAAGAGATCAAGTCTTTTGCCAGACGTCGTGAAA
GTTTTGGTTTGCAAAAAAGATTGGGATCAAGCCGAAAAAAGACAACAAGGGTATAAAAAA
GATGATTTGGATGGCAAAGACGATCCATGGATGACAATGGATACTTCTTCATAATCGGGC
ACCTCAACCAACAACGACGAACATTTATAAATCAAGTAGTGGATTTTTTTTGTTTTGTAT
TTTTTAGATTTGTTTGGTTTTTATGTATTTATGCGGTTTGTTCCGTTTTTTTAGAGAGGA
GTCCTCTCAAATCAATTATAATTTTTTTTAATTAATAAAATTTATACGAGGTACTGTCCT
CTTTGAAACCAAAAAAAAAAAAAAAAATCCAACCTGCAACCCGGTCCGGCTAAACCATGC
GTGCCGGTCCTGGGTTATGTTTCCGCGAGTCAGGACCGGCCGGCACACCACGCACAACCC
ATATATACGGTCCAGAGTTACAATATAGTGAGCCTAACCCGTGCACGGCACGACACGACC
CGACACGGCCCGCACGGATGGCCACCTCTAGCAACAAGAAGCATATGAGCATCAAGCCAT
ATGCATTATTTACAAAACCACCACCGTAAGCATTACAGCAAGTCACTTATGGTGTTTAGG
GCTGTTAACGAACCGAACTATTTGCGAACAAACTCAAACTCGAATATAAAAATATGTTTG
ATTAATAAACGAGCAAGAACCGAGCTTTGTACTTGTTAAACAGTACATTCTATTTAATTT
TATTTCTTTCAACAGTTCATTATTTTGTGTAATCTTAATTAATTCGTCCTAAGTTGTTTT
GCTTCTTTTCGAATATACTCTTTAGATTTGTCTCCACCTAAGAATTATAGCATCGTGGAC
TGCGCACACACATATATATATATGTGTAATTTTTTTTATATATCACTTTCTGGTTATCAT
CACCTTTAGCGATGGCCTTAATTTGAACGCCATTTAAGCATCACCCACCTCAATCAAAAA
AGGGCCTCACTATCGTGGTCTTGTTTAAAAAAATATCTAGTACATAATATATTTATGATT
TAATCATAATGTGAATTTAAGTGTATACTTATGTAATTTTATAAGTGTTTGAATCATGTG
ATTTTAATCCGTTGTTATTCTCGTTGACGGAATTAAAATTCATAATTTAAACGGTAGTTA
AGAGCATCTTCAATGGGATTGGCTATAATGGTTGGCTAAAATAATATAAAATAATGGTTG
GCTAAAATTTGCTGAATCAAAAAAGTGTTTTACTCCAACGGGATTAGCTATAACTGTTAG
TTATATTTTTTGCTAACAGATTTGTGAAGGTTGGCTAAATATAGCCATCCATAAGAGCTT
CTCTAAATTTTTTGCTAACAATTCTATTTTACATATTACCCTTCTCATTTGAGAAGGAGA
TTATGTATATGATTAGCTATATGTATTGTCACGTAGGATTTTAGCTAAGGGTTTATTGTG
GGTTGTAGATGCTCTAAGGAGTCTTTTTTTTATTCTTTACTCCTTTCTTTCTTTTTCCAA
AATAAATATATAATAATAATAATTATTATAATATAAATATAAAATGATAGTATAGAAAAA
TGTGAAAAGAAGGCAGAGATAAGAAAGGGGGACAGAACAAATTGGTACATGCCCAAACGG
ACAAGCTATCAATACCATTCACATGACTTGCCAACCGATTTGCTTGTCTTGGGACCGCCT
CATATAAATATTAATTAATAATAAGTCAACAATTCTACTTTCCAAAGTTTAATTTTTTAT
ATTTGAATTAATATAATTAATTTTACAAAATCAACATTTTATTTATTTAGTTTTGATAGT
ACATGTCCCACCCTCCGATCTCCATGTCCTGTTAAATCAAATATAGATATATACAAATAT
GAAATAACACATATTTGTGTGTGTAAAGTTGTAGAATATATGTATATAAGGGTAGAAGAA
AAGGTCTAATGGCATCATTCTCTACAATTATTGTTAGCTTTTTTGCCCACTCGTGAATTC
ACATGTCCATCAAATAGTTACTACACATTGTGCTCCCTTTATTCTATGTTGTTTGCTTAT
GAGAATGGGTGTTACGTTTTATCAGAAATAATATCAATATTGTTAAGCATTGTATATTAA
AATTTTTAGTACAAAACTTAATTAAAAACCTCTTTTTTACATTGTTGGGAGATAAACACA
ATTTTACTCATTGTGCATATGTTCGGTGGAAATAGATCCGACAATTTTGACACGAACACA
AAAACACAAAAATACACGAATATTAAAGTACACGAATATATTTAGTGTCGGATATGTATT
TCATCTTGGGGTACACGACACGACACGAAAATATAAAATAAATAAAAAAATATATATTGT
TGATAAAATATCTGTATTATTATATATTTACTTATAAAATTACAATCTTATAATATTAAA
AATCATAGATATTACAATTTTTAAAGTGAAATCATAATATTAAAAGTATATTAAAACCTA
TAAAAGTAATATTATAATATATAATTAATTAATTTAATATTAAAAATGATATTTTTATAA
TATTATAATATTATAATAATTATTTTTATATTATATGGATAACACGAAAATACGACACGA
TACGACACGAAATTATGTAATACATGACACGACACGAATTAATTTAGTGTCGTGTATGAA
TTTCATATTTTTTAGACGAAACACGAAATTACACGACGACACTGTTGACAGGTCCGAGTG
GAATCATGTTTTGTTTTAACACTCTTTTCGAAGGCCAGCTATTTTTTTTATTACTGATAT
TTAATTTTTTTTATTACAGATAATCAAAAACTAGTGAGATTTTTTATAAAAAAAATATCT
ATTAATTTTTTAGTGTCGCCTAAAGCTATCCTCTCAAACTTGGTCACTATTTTATCTACT
TCCTCATTTTTACAATTTTTTCCCCTTTATTCATAACCTTTGCAAACTAAATTAACAAAA
CATTTCTGGATCACTGATCTATTTCTACGACAAAGCCGTATCATGAAAGTCTCCTATTTA
TTTAAAGCATTTAAAAAAAAATTAAAGAAAATAAACACAATTTTTTTTATGATTTTTTAA
ATTAATTATGAATTTCAAATATATAAAAACCCAAATACATATATAATATATTTAATATAC
AACCATATTTGATTTTTTTGCATGTAATTTAATATGATTTAACCTCTAGTTAACGTTAGT
ATTTTTTAATTTTTTTTGAATTAAAATATTAAACTACGTGTAAAAAAAATTAAACGATCA
ACATAAAATAATAAAATAACAGAGAGAGTAGCAATTTATTAGGATATTTTTTTTTGTATT
TTATATTAAATGTAAAAGAATTTGTAAAATATAAAAAAAAACTCATTTTTTTTTCTTTCC
TATTGAAGCATGTGATTTGTGATACCCAATTGAATGCACCCATGTCTGAGTCGTCTGACA
GTTAACTGCAAGTCAACCCTAGTTTCTTTAACAATGATTGAGCAGGGCAGTAAATCCCTG
CCATAACTGCGAAACAATGATAAATGTAATTATTTATTTTAATTTCAGATGACAATTTTG
TATAAATTTAAATATTTTTTTACTGAATTCAAGTCCTAAATTAGTATTTAACACAAGTAT
CGAAAATAAATCGAAAATTACTTTTGCCCAGTGATAATTTGTGAACTCATGATCAAGAAA
TTATGTGTTCAATTTTTATCGGGATAAAAACCGAAAACAATTTTCTTACTTTTATTTAAG
TAAGAATATGACTGAGTACGTTCGGTTTCGATTTTCGTTTTTACTATTTCTATGCAACTT
AGTATTCTCTTACCCAGGAAAAACAGCTCACAATAAGTGAGCCACTTAAAAACTCAAGTA
TTTGCAGTCCCTAGAAGTTAACAATGTACTGTTGTCTATCTATGTTTGTATATTTATATG
TACACACACAGAGAAACTGGAAAAAGGGATTGAGTTGGCACAGTGGTTAGTGTCCAATCT
GTGTACCGAGAGGTCAGGGGTTCGATTCCTGCCGGGGGTCAAAAAAACCGGAAACAGCCT
CTCTATCCTTGGGTAGAGGCATGGCTGCGTACATCTCACCCCCCTCAGACCCTGTGCTAC
ACAGGTCTATCCTTGGGTAGAGGCATGGCTGCGTACATCTCACCCCCCTCAGACCCTGTG
CTACACAGGTCTATCCTTGGGTAGAGGCATGGCTGCGTACATCTCACCTCCCTCAGACCC
TGTGCTACACGGGATATACTGAGTATGTTGTGTTGTGTTTTTACACAGAGAAACTGGAAA
GAAGTTAATTAAATAATTTAGTACCCTTATTTATTTCCGCACCTAATTTTCCTCTGATCA
TTTGCCAATATATTCTCTTAATATTCATCTCTGGCAATCTTTCTCACTTACAAGTTTTAT
GATCCAACTTCTAACCTAATTTACATCATCAAAGTTCAGTATTCTCTTATTCAGTTACCC
TAATCTTTGATTATTCTTTCTTTAAATATGATGATAATTGATGAAAGAGTGGTAAAGTTG
GAAACTTTTTGGTAATTGAGTTGTGGGTTTGTGGTTGGGATTGTTGTTGTTGAGCTAATC
TTGTATATTTTGTGTGTGTATATATATTGGGGTTTTCTTGGTATGTGGGTTGGCCTTGTT
TGGATCCAAGGATTTGTAAGTGTATTGTTTTTGTATTTTTGGGGTTATAAGAGGTTGATT
AGGAGTTTAATTTGGTTTGGTTCAAGTGATTATTCAGTTTGCTCATTTTCAAGATTTTAG
GGTTCTATTGTATTTGGCATCTTTATGTGATGTAACTGTATTTTACTGCCTTTTTCTGAG
GTAATTTGATATATTTACTCTTCAATCTGTTTTTGGGACTGTTTTAGTTTCTATGTGATT
TGAAATTTGATTGATTGAGTCAAGATTTGGGGGAAAGGGTGTTGAAATTTTAGGCCTGCT
GATTTCTGAAATGAAGGCGGTTCGGAAAAATATGGAGTGGGATTTGAATGATTGGAAATG
GGATGGTGATCAGTTTACAGCTGCTCCATTGAAATCGCTGCCAGCAGATTGTAGGAGTAG
GCAGTTTTTTCCCATTAGATCGGAGATTCCTGCTATGACAGGTTTGTCAAATAGTTCTTC
GTCGTGCTCGGAAGAAATTAATTTGAGAAACGAGAGAGAACTAGAGAAGCGGAGGAGGGT
TGTCGATGTTGAAGATGAAGTAAATGATGAATCTGGCTCGCTAAATTTGAATCTTGGGGG
GCTAGTGTACCGCTTAGCTGATGGAGAAGTGGAAAATTGGACGGGGAAGAGTGGAAAGAA
AACCAAACTTGCTGGTGCTGCATCTAGTGGTGCAGTTTGTCAGGTGGATGATTGTCGAGC
TGATTTGAGCTCTGCAAAAGATTACCATCGACGTCATAAGGTGTGTGCTGTTCATTCTAA
GGCTACTAAAGCAATGGTTGGAAGTGCGATGCAGAGGTTTTGTCAACAATGTAGCAGGTC
AGTACTTGTGGAAGATTACATTTAATGAAATCTCACAACTCACTAGCTGTGTTATATTAG
TTCGATCGCACGAACAAAGTTTGTTTGCTCTAATTTTTTTATTTTATATTTGTTTTAGCT
GGGTCCAATTAGTGTACTGTTTGTTTAAGTACAGTAGTCGCAAATAACTATTTACTATTT
TCCTTTGGATATAATTAGAGTATACTTTGGGCAGGTTTCACGTTCTTCAAGAGTTTGACG
AAGGGAAAAGAAGTTGTCGCAGGCGTTTGGCAGGTCATAATAAAAGGCGAAGGAAGACAC
ATCCGGAAAATGCAAATAATGGAGTACCAGTAAATGATGAACTAAGTAGTAGTTACTTGT
TGATTAGTCTTTTAAGGATACTCTCCAATATGCATAGTAAGTATAAGTTTCTTAATATTT
GTCAAATTCTTCTTTACAATGATATGCCAGGAAATCATTCTTTAGCTTTTTGTGGTTGTC
GTTGAAGATTTCCTTTGTGTTTTGATTCTGTTAACTTACTTGCTTGCTTTGGATTTACTT
GTAACAACTTTTTTCGGGCATAAAAGTTAGAAAGTAAGTCCAGCGAAATGGCCCCTTCTT
GCACCAGTCAAGTTTTATTTTTTTTGCTAATTATTGCACCAGTCAAGTTGTTGCTGTAAA
CGTTTACTTATTTTAGGATAAACAGAAACCAGTTTTTTTTTTTTTTTTTGGATAAGTAAA
CCAAACTTTGTTTTAGTTCAATGCAACAAGAATATAGCACTTTCATCTTTCATGTGAGCA
GATGGGTCCATAATTAACTTTCTCTCTCCACTTATAAACATAATCCTGACTTGGTTTAAT
GGACATCTGTAAAGATTTATAGGTGGAAGACGCGTTACGATCCTTGATATATAAAATATG
TATATTTCTCAGACAAACATGATATACCACTGCAGTAAAAGCAAGAGTAGCATAATCTTC
TTCTCATAGTGGTGCATCTTTGTTTGTAAAAATCTATATTTAATGGTGAGATACCTCATC
ATTAATTTGCTGCATGTACAAGGACTTGGGAAAAGCAAATTTTCCGAGGAATCTTTCAGA
ATTACAAATTTCCAACTGCTACGGTGTCCTTGGAACTGATGTCAGATGAAGTTAACAACT
TCTAATTTATGCAAAAACAACTTACTCTTTAAGCCTTTTGCCTTAAATATCTTGATGAAA
TCGGCTGACACCCGCATAGTGCAGTCATTTACCTAGGCTGTCTTATATTTATCTCTAGTT
TTGTTCAGCTTTAGTACTGATTTCGCCTAGGCACCAGTTTAACCAACCAAAAATGACCGA
TCACCTAATGGGGACTCAAAAAGAGTTTACATGACTAAGTGCTTTTAGAAAGTTAAAATG
AGTCTTTACTATTACTGAACTTAATATAATTTAATTAATCAGGATGGTAAAAGCAAAGTA
TGGTTCATGATTATCGCAAGGGATTAAATCTTATACTTTTGAACTGATCTTCCAAACAAA
GTAAATGTTGGTTGCATGAGATTCAGTATTTGACCCTTGATCTCTTTCTTTCTTCGTAAA
GTAAAAGATAAAGAGAAGTATAGCAGTAGATCCTGCACTTTAGATGCTAAAATGTATATT
TAAATGTATATATTCCTTGCATCTTCAAAATCAGGTTTCACGAGTAGTTTTGTGAGTGTT
GCCAGCTAGTATTCAGTGATTGTCAGACATTTGTGACCGACAAGAAGTGTTTTATTCCTG
TATTTATATTTTGTAATAATCTCCTGTCCATGTGAGTGTCTGACTGCTCTCACTATTTTA
CTCATGTTGTGCTAAATTAAATCATGTTTATGTAAATAGCAGCTTAGGTTTTGGGGTTGT
TTAAGGGTTCCAGGCATTTTTTATTGGCCAAATTGATATCTTTCCGGATCACTTTTATGG
TTGAAGTACAAAGTCTCGATGAATAAGAATGTGTTGCACAGTAAAGATTTATGTTAGTAT
TTGTCCCGTTAACGTACCGTTCATGACCATGTGATACTTCCCGTCATTCTTGAACTTCCA
CTGGACTTCATTACAGAACCCATTCACAACTTAACTTTCAGTTTACTGTTTATTTGATTC
TCTGATCTAGTTTTATTTCTCAATCGAATATATTTGTTACATTCTAAAACTTTTAATTTT
TACCGATCAGTCTGTATATATTATCTAATTGAACTTACAGACTCTCCCTCTACCGGTTGC
AGATAATAGCTCTGATCAAATGAAGGATCAGGATCTTCTTTCGCATCTATTAAAGAACCT
TGCAAGTGTTGCTGGTACCATTAACGAAGGGAACCTTTCTGGACTATTGAATGGGTTTTC
AAAATTGCAAGATGTTGTGGCATCTAGAGGACAGGTGAGAGATTTAAATTTAGATAAATG
TTCCTGATTGTTTATTCAACTAACAAAACAGTTTTCTCTAATAATATTTAGGACCCTTCT
AGACCTACCGGACAATGTATGGTTATGCCGTCATCTGGAATGACACAAAAGAGAGAGTTT
ATGGATACTGTTTCTGGTGAAAAATTACAAACAGCACCTGCTCAACTCTCCAATATTCGT
TTTCCCACTAAAGACTGCATAGCAGTTAATGCAAATGCTTCGGACACAAGAATGGAAAGG
ATAAAAGAATTTAACATTGACTTGAATAATGTTTATGATGATTCTGAAGAATGTATGGAA
CCTTTGGAGAGATCTAATGCCCCAATATGTATAAGAAACGGATCTGGTGGTTACCCTATA
TGGATTCAGCAAGACTCTGACAAATCAAGCCCACCTCAGACAAGCGGGAATTCAGGATCA
CTATCTACTCAATCACCATCTAGTTCCAGTGGAGAGGCACAGGTATTATTGCTTATTGTT
TGCACTAGCTTGTTGGTTGTACCAAATGAAAGCTGAAACGTCATAGCCGCCACAAAGTCT
TTTAAAATGAATCAAATTTCTGATTTATATCAAGCATGGATTACTATTATAAACATAAAG
GAAGTTATCTTGTTGTTTCTGTGAGGTCCATCTCCTTGTCTCATGTCCCACACACATGCA
CTCCTTGAGTTAGCAGCCTGATACTAAATTAATATCCATAAAGTAAGAAAAGGCTGTAGA
AGTATTTTTCATGATAGTTATGTATCTATTTTTTACTGTATTTTGCATTTGTCTTGCAAC
AAAAATTTCCACAAACCTATGTGCCTCAATATGGACACTATTATAAATTTATAACTTTGT
CATTTTATTCTGTCATCAAAAGAGTTTATCCTAATACCTAATTACATATTTAAATTATTT
CAGGTTCGTACGGATAGAATTGTTTTCAAACTCTTTGGAAAAAATCCTAGCGAGTTCCCA
CTTGTCCTGCGAAGTCAGGTATGTCATGTGTCAGCTAAATGTTCTGTTAAAGTGTTTATA
GTCCATTTCAAAGATGTAATTCTGTCAAAAAAATGAAAATTTTCAGATCCTAGGCTGGTT
AGCGCACAGTCCTACGGACATAGAAAGCTACATAAGACCTGGCTGTATCATATTAACAGT
ATATCTTCGAATGGAAAAATCCACGTGGGAGGTGGTAAGTTCTGCTAAACTTCTGTATTG
TACAATTCTGTTTGCCTATTGATGATAAAACGCCGGTATCAACTTTTGTTGAGCCTGCCT
TTGTTCGGATGATGGAAGGTCCGCATAGTTAAATATAAGATAAAAAACAATAGCTCAAAA
TTTGGGCTCAATCGTGGCAAATAAAAAAAAAAAAAATTGGGCTCAATGGTCTGGATGCCA
GCTCACACCCTGCTTGAATTCGAGGCTCAATCATTGTTCAGTTTCAATTCTAGTCCACAA
GAAGAGTCCTCTAGTACAATATGCAGATAATAAGGATTCCTTCCATATAGTTTCATCATT
ATCCCTATATAATTAGCTATTAGCTGTGCACTTTTTCTAATGTAAAAAGGGACTATTTGT
GGACTGAAGGGGGTATCTTATGTTAATGAACCACCATCGAGTTGTGTGATACTGTCTGCC
TTTTTTGAACATCTAGCCACTAGGCTTGTTTTCAAATGTCCTGCTTTTAATTATTAGTTA
CTTTGTTATAGCTCTGTGGCGATCTGAGCTTTAGTTTGAGGAAGCTTCTGGATTCAGACT
CTTTTTGGAAAGAAGGATGGGTTTATACCAGGGTGCAAAATCGTGTAGCATTTGTATATA
ACGGTCTGTTCCAGTGTTTTATTTTTGACCAATTCTGTTCTGTTTTTTTTTATTTCTAGA
ATTTGGTAAGCAACAAGTCAACAACTGATCAAGTGGTCTATTATTTTTGTCTCTTCTATC
TTGTAGGCGAAGTTGTTCTAGACACACAATTAACGGTAACAAATGACAAAAACTGTAAAA
TCTTGAGCATCAGTCCAATTGCAGTTTCTGTCTCTGAGAATGCTAAGTTTTTGGTTAAAG
GTTTCAACATCTCTCGGTCCACAAGGTATAGTTTTTTGTTCGTATGACACACCACCACTT
GGGCTTTGAGTAAAACCTTGTTTGGCTTAGTATACAGATATGTACAAAGTTCTTATATAC
TCTTTGTCGCAGGCTACTATGTGCACTTGAAGGGATGTATCTGGTTCAGCAAAGCTGTTC
AGAACTCATGGATGGATCTGGTTCATTATCTGAGTGTGACAAGGGCCAGTCCTTTAGCTT
CCCGTGCTCTATACCAAATGTTATGGGAAGAGGATTCATTGAGGTGATGTCTTGCCCTTT
TCACCCTTTGAAGAGGTTTTAGATGCTGTAGCTTACACTACAATTTAGTCACATGTATCT
AGTTTGAGTAACTTGCTTGTATATTTCATTAGGTTGAGGACCAAAGTCTCGGAACCAGCT
TCTTCCCGTTCATAGTTGCAGAGAAGGATGTTTGTTCCGAAATTCGCACTCTGGAAAGTG
CTTTAGAGCTGGCTCAAACCACTCATGGTATTGAAGGGGAAACTGAACACTTGGAAGTGC
ATAACCAAGCTTTGGAATTTGTACATGAGATGGGTTGGCTCCTTCACAGGAGTCAATTGA
AGATTAGATTAGGACCCAAGGATCCCAACCTTGATCTATTCTCATTCAACCGGTTCAGGT
GGCTCATGGAGTTCTCCTTAGACCATGACTGGTGTGCTGTTGTTAAGAAACTTTTGGGCA
TTTTGTTCAGTGGTATTGTTGATTCTGGAGAACACCTAAACGTTGAACGTGCACTGTTAG
ATATTGGCCTCCTCCACAGAGCTGTGCAGAGAAACTGCATGACCATGGTACAGGCTCTCT
TGAGTTTTATTCCTGCCAGTGTTATAGATAAATATGGACTGGAACAGAAGCAAACTTTAC
AGGGTCATAACTTCTTCAGACCGGACTCAGTTGGTCCTGGGGGCTTGACTCCCCTTCATA
TAGCAGCCAGCAGAGATGGCTATGAGACTGTCTTGGATGCATTGACTAATGATCCTGAAT
CGGTATTTTCTTTGCCTTTGGTGTATGCACTTTTAAAAATAAAATTAAAAAAAAAAACAC
ATAATAAATTGACAAAATATTTAAAATGGAAATACTGCATAGAAGACATGCCTTTAGAAT
GGGCACAATAAGTAGTTGGTAATCTCCTCTTTTTTTTTTCTTTTTTTTTCTAATTTAGTT
TTATCATATATCAATCAGTTGTCCTGCACACCTTTTTTATTTCTCCTTTTACATATTTTC
CAGAGGTGGAGCTTAAGTATAAGCTGCAGGGGCCATGGTCCCCCCAAAATAAGAAAACAC
TTCATAATTTTTTTTTTTACAATTGTACAAATATATGAATGTTTATAGGTATGGTCCCCC
CAAAAACAAAGAAAAATTTGATATGGTCCCCCAATCTTTACATCCAAGCTCCGCCACTGC
ATATTTCCTGTAAATAAGAAAAAAAAATCAATAGCAATCGCAGTGGTGCTGATGTGTTCT
GTCAATATTCAGGTGGGAATCGAAGCTTGGAACAATGCCGGTGATGGTGCAGGTCTGACA
CCCCATGACTATGCATGCCAGCGAGGCAATTACTCATACATCAATATGATCCATATGAAA
ATGAAAACAAAATCAGGACGCGGACATGTAGTGGTTGATATCCCTGGTACCCTTAAACAA
AAACTTGTAGGTGGACTAAAATCTACAGAAGTTTCTAGCTTTCAAACAGAAAAGGCTATC
ATGAAACTTGTCCAGACAAATTGCAACTTATGCGAACAGAAGTTGGCTTATGGCAATTAC
AGAAGATCTTTAGCATCATATCGTCCAGCAATGCTCGCAATGGTTGCCATTGCTGCTGTT
TGTGTATGTGTAGCTCTGCTCTTCAAAAGCTCACCCGAGGTTCTCTTTGTGTTCCAGCCA
TTTAGGTGGGAACATTTGAAGTATGGATCAAGCTGA
>NfoSBP02
ATGGAGGCTAAGTTAAGAGACAAGGGTCCTCAAATTTTTGGTTCGGAAACAAAGGCGGCT
GGGAAGAAGAAAATGGAGTGGGATTTGAATGATTGGAGATGGGATGGTGATATGTTTAGA
GCAGCTCCGTTAAATGCAACTCCATCAGATTGTAGCCATAGACAGTTGTTTCCTAGTGGA
TCAGGAATGCCTGCAGCTGTGGATTTGTCGAATAATTCTAACTCGTGTTCGGATGAAACT
AATACGTGTAATGAGAGAGGGAAGCGCGAATTGGAGAAACGGAGGAGGGTTGTGGTAGTT
GAAGATGAGGAGATGAATGAAGTTGGGTCACCTATTTTGAAGCTTGGGGGACAAGTGTAC
CCTATAACGGAAGGAGATATGGAAAATTTGGTGGAGAAGAATGGAAAGAAAACAAAGATG
GCTGACGGGGCTGCACCGCGTCGTGCGGTTTGTCAGGTGGAGGATTGTCGAGCTGATTTG
AGCAGTGCAAAAGATTATCACAGACGGCATAAGGTGTGTGATGTGCATTCAAAAGCTAAT
GGAGCATTGGTTGGAAATGTGATGCAGAGGTTCTGTCAGCAGTGCAGCAGGTAGTATTTA
CAAAGATAGTACATTTGAATGCTTTGTATGAGAGAATATCTGTCTGTAACTAACATTTTC
TTCACTGCAATGAGATGCATTTTACTTTATATATTCTGCTGCAAAGTTTAGTTCTTTTAT
GTATGTTTGATCGGGTCGAGTTGTGATTTCTTTCTGAATGTAGTAATTCCATATTTTTTT
TTCTTATTTTTTATTTGGTTATACATATGGAAGGTTTCATGTTCTTCAAGAGTTTGATGA
AGGGAAAAGAAGTTGCCGCAGGCGTTTAGCAGGTCATAATAGACGGAGAAGGAAGACACA
TCCCGAGAATGCAACTAACGCAGTCTCCCTGAACGAGGAGCATAGTAGTAGTTACTTGTT
GATAAGTCTGCTCAGGATACTCTCTAATGTACACTGTAAGAAGTTACTTTATGCTCTTAT
AAAAAATCTTTGGATGAATTTAGCGTTTTCGTTATTGTTGTATCATGGTATTCATCTAAT
CAGTCTGTTTTTGTCTTGAGTAAATAGAATTTGATCTAGTTTTATGCTATCGATGAACAC
TATATGTCTATGGTAATTTGGTAACACCCAGCCATTTCTTTGTGTGAGAATGGTAGATGA
TTTTACATTTTTGTATAATGTAGAGACTTCTTTCATTTCAGAATATGGCCAAGGAAATCT
TATCGCAGAATTCCTTACTTCTGATTATAAGTGTACACTTGTCAGACTAGAATTTAGTAC
TACATTAGATCAGTACATTCAAGGCTAAGAAAACGAGTGTCAGCATGATAGGAATTAGAA
AGTTATTTTTTCCACATGAATTAAGGTTTGAAAAATCAATGTCTGTCGTTCACATCTTCA
ATTCTCTCTTGTTCACAAGTTGTCCCTGACCAAAGTCGAGGGCCTTCTTGCTAGTATATA
CTGAAAATTTTCTTTTTGTTGCGAGTGGGTGATGGGTATTAATTGTAAACAGAGTCTGCC
GATGAGTTAGAAGAAACATAGTTAGCTTAGATGCAGTGCGCCTTGTTGCTTTCGATTGAA
GCAAAGTAGAACAGAAGGCGCTTAATTTCATGATTTATCGTTAATTATTTTTTGTGTTTC
TAATTTCTACCAGCCATGCCGCTCCATTCTACTTAATGACAGAGGCCATTTTCTTAACTC
TGTCTTTACTAGTGGTGCTATTAATTTTCCTGACCACATAGCATGTGCTACATTTGACTA
TTTGAGAGTACAACATTTGCCTGCATATTTCTTTATATTTATTGCTATGGTCGTCAAGTT
TCTGGTCTATATTCATTATTCTGCGATGATTAATATCTTTTACTTAATTAACATCTTTCA
TCCTCTATGAATTACAGCTACTAGCTCCGATCAAACAAAGGATAACGATTTGCTGTCACA
TTTATTGTCGAACCTTGCGAGTCGTGCTGGTACTATCAATCAAAGCAACTTCCATGGACC
ACCCAATGAATCTCAAGATTTGCAAGATGCTGGTGCATCTATTAATACTCAAGGACAGGT
GCCAAAGATTAATTCAAGCAACTGTTTAATCAGGTTAATATGTTCACTTCATAATATAAT
GTAAAAGTTACTTCTCAGGATTCTTCTAGACCTACTGGACAAGGTCCTGCTTTACTTGCA
TCTGGAGTGACCCAAAAGAGAGAAATTATAGATGTTGCTCATAATGGAATCTCACAGACT
CAAAAATCTAGTGATCTAATGCCTACAGAAGGTGGCATTCCAGCTAAAGAAAATGATTTG
CGCACTTCAGTGGGGAGGATGAAGTTGTTTAACATAGACTTGAATAATGTTTATGATGAT
TCTGAAGACTGTGTGGAGAATTTGGAGAACTTTGATGCTCCTGTAAATGTAGCATCACAC
CAAGACTCTCACAAGGCAAGCCCACCTCAAACAAGTGGGAACTCGGGCTCCACATCTACT
CAGTCTCCATCATCTAGTTCCAGTGAAGAGGTCTCTGTATTTTCATCACTGTGTACCTGC
ATTTTATTTGTTAGTGGTAATTCAATACCAAAATCAAGACCAGGATATCATGGTTATTCA
CTTTACAAGCAATGAAGCAAACACAACATAATGCTTATTGTATGAGTTATCTGTCCCTAT
ACACACAAACACTTCTTGTGGTGTGTTTTGAACTACACAAAAAAGCTAACCCCAGTGGCT
TGGTCCAGTGAGCCTGGAGTGGAGACTAGTGTATTTTTTAGTTATAGACTGCTGTTCAAT
ACTCTGCATAGAGAATAAGTCTCCTCGGGGCCTCCTACAAATCTTACCCTTTGAGTTGAG
TACCTGGTATGCCCGGTCGGTGCGTTTCAGGATCTACTGTCGTCTGTAATACACAAGGCT
GCTGAAGTGTTTTGCATGCTAAAGTTATATGATTGCTATGCTTATGTACTATGGAAATGC
ATCTTAAAATTATATATATATATATATATATATATATATATATATATATATATATTTTAC
ATTACAGGGTTGTATTTATTTATTTTGTTTTTAAAATTTTACTGATTGTCATGTTAAAAT
ACAAAAAGTTTTTGGTGAGTGCAGTAGGGCTACAGGGTGAGGCTGGAACTAATGACTTAC
CTTTTCCCAGATCAACCACTAATTTATTCATCTAATTTTGGGTTCAAATTTAAAATTTAC
TCTTACATACATGTATTGACTGATTTCAGAGTCGCACAGATCGTATTGTTTTCAAGCTCT
TTGGACACGATCCTAGTGGAATCCCAACTGACCTGCGAAGTCAGGCATGTTAATATCTAT
GGGCAGCTATTTTCTTCCACTGATTTACTATGATATATTTAGTGCATAAATAATCTAAAA
ATTATGGTTTCTGATTTTGTATTACTTCTGGCAGCTTTTGGCCTGGTTAGCAAATACTCC
TACCGACATTGAAAGCTACATCAGACCTGGATGTATTATATTAACTGTCTATCTTCGAAT
GGAAAACTCCAGTTGGGAAGAGGTATTTTCTTCACTTGCTATTTTTAGAAGAGGCAGACT
GAGGCCACCAGCTTTGTTTAGCTTGGCTTGGTGCTGATGATGGTGTGGTTGGGGCTTGTA
TTCAATAATAAAAAAACATTGGCTTGAGTTCTAGTATCACTGGTCGTAGTTCAGCTCATG
ATGTGCTTGAAACATCGGCTCAATTTCTTGTGTCACTGGTCTTAATTTATTTTGTTATTG
AATGAAAATGTAATCCAATTAGTTTACTCTGACTGAAAATATTCATAAATATTAAGGTTC
ATATAAATGGTTTGGGTCTATAAATCATTACCATGTATTAAGTACTTACGTTTTTGCCTA
CTGTGTAGCTTGGCTGTGATCTGAAGTTCATGTTAAGGAAGCTTCTGGATTCATCGTCCG
AGTCCTTTTGGAAAACAGGATGGATTTATACCAGGGTGCGGCATCATGTAGCATTTGCAT
ACGATGGTTCGTCTCTGTTCTTATTTTTCAAGTGCTGAGTCTCTGTTTTCCTATACATAT
CCATTGTAGTTACATTTAGTTAGATTAATAAAATTCTTGCTTGAAATATGCAGGTCAGGT
TCTGTTAGACACATCCTTACCATCAAAAAATGACAAAAACTGCAAAATTTTAAGCATTAA
GCCGCTTGCAGTTTCAGTATCTGAGGAAGTTCGATTTTTGGTTAAAGGCTATAACATATC
TCGGTCAAACACAAGGTATCATTTATACTTTTTGTGTATGCATGATGAGGCATCACTTAA
TCTCAAAGACATGATTCTGAGTTTAATTGTCATCTTATGACCGTGAGAACTATCTGGCTC
TGTTATAAGATAGATTCTTAGCTATATACTTTTATTTAGGTTACTCTGCGCACTTGAAGG
GAAGTATTTGGTCCAGCAAGATTCTTCTGGTCTGATGGATAGAACTGTTTCATTAACTGA
CCATGAAGGGAAAATCCAGTCCATTAGTTTTTCGTGCTCTGTACCAGATGTTATTGGGAG
AGGATTTATAGAGGTGATATCATTACCTTTTTTTTCTTCCTACAGAAAATGTGGTCTGAG
CGCCTCAACTTAGTAGTGCCTACATTTTCTATACACTTATGTGAAGCAGTTAAGTTGCTT
ATTGTTAGGTTATCTGCTGTTGTGTTATGTTTCTGCATGGGTTATCTGCTGTTGTGTTAT
GTTTCTGCATGTATAATGAAACATTGACAGATCAAATGAAGCTCCAGTGTCAAAATGTGG
GCATTCTAACTTCTTAAATGACATAATCATAACTTGCTTACGCTATTGATTTATTTGTAA
ACTTTATGGGAAATTATCACTTTGTTGTAATTTACTTTTGTTCTTGATCGTCTTAGTTGA
TATATGTTTCTCCTTGCCTTCTGGAGTGGTAACATATAGTTTTGTGATCTCAATAATTCT
TTTGCCAATAAATAATAATGTATAGCTAAAGGAGCTTGCCCAAAAGGGCCATTTGTGATG
GTCAGAAAAACAATTATCTTGAATGCTGAGCAACAATTCGTTACTTATCTGTGTTTCTCC
CTCTATCTCAATACAAGTATCAAGTATGCGGAATGTCAATTTAAACGAGCGCTCCTTTGC
AATATATACCAGCATTCTTCTGTGTTAGATTTGTTTTTTAAATTGTACTATTCATTGCTC
TCAGGCCATTATCAACCAACCTTCTAGCATGTAAGTGTCTTGGTTTTATAATTCAAGCTC
TGTGTTTTATTGTGCAAATGTTTTAGAACATTATAATTCACATGTATATCACTTGCACCT
CATTTTCTACTACAAATTGCTAATTGATTATAATTCTATTAGGTTGAGGACCACAGTCTC
AGCAGTAGCTTCTTTCCCTTTATAGTTGTGGAGCAGGAAGTTTGCTTAGAAATTCGTACT
CTAGAGAGCATCATAGAAGATTCTGACGCTGCTGATGGGGTAAAAGGTGAGACAGAAAAA
TCTGAAGCCAGTACCATGGCTTTGGACTTTGTACATGAATTGGGTTGGCTTCTTCATAGA
AATCAGTTGAAGTTTAGACTGGGCAATATGGATCCGTACCAGGATTTATTCCCATTCAGA
AGGTTCAGGTGTATCATGGAGTTCTCCCTAGACCATGGTTGGTGTGCTGTAGTAAAGAAA
CTTTTGGGAATTCTATTCGGAGGTACTGTAGATGCAGGAGAGAACTCTTCTGTTGAACTT
GCAGTGTTGGAAATTGGTCTCCTTCACAGAGCTGTGCGGAGAAACTGCAGGCTGATGGTT
GAAGCTCTTTTAAAATATCGTCCCAAATACGTTGTAGATAAATCTAGATCTGATTGGAAG
CAAACTTTCGAGGGTCCTTACTTATTCAGACCTGATGCAGTTGGTCCTGGGGGCTTGACT
CCTCTTCACATAGCAGCCAGTAAAGATGGTTCTGAGAGCGTATTGGATGCATTGACTGAT
GATCCTCAATCGGTATTTCTCTCCTTTATATGTACTTGCGGTATTTAACTTTCAGAATGC
ATATGATCATTTTAGAATTGCTTAAAACGAATGAAGAAAATACAACCTTAAGATAATTGA
ATTTGAAATGTGGATTGATGAATGGGTCCGTCTTTAAATAGATCAATCTTATTATGCTGT
TTTATAAAAAAACCGACTGTATGAAACAAGATTTATTATCTACGTATATTTGAGGCAACT
TCCGTAAGTTGTCTCATCCATCTTTCCATGACATCTTCAGCAGATAATTGAAGTACAGAT
AAAAAAAATTCTTAGTCATGCTAATCTAGTATTTTGATATTCAGGTGGGAATTGAAGCGT
GGAGAAATGTCCGTGATTCTACAGGGTTGACACCTTATGATTATGCATGCCAACGTGGCC
AACACTCTTACATCCATATCGTCCAAACAAAAATTAAAAAGAAATCAGAAAATAGACATG
TAGTCGTTGACATCCCCAGTATCCTTCTAGATTGCAACAAGAATTTGAAGTCGGCAGATG
GACTCAAGTCCACGAAAGTTGATAGCCTTGAAATGGAGAAGTCTGTAATAAAACTTGTTC
AAAAACAGTGCGGTTTATGCGAACAGAAATTGGCCTATGGCAACAGCAGAACGTCTCTAG
CATTCTGTCGTCCAGCAATGCTCTCCATGGTTGCTATAGCTGCTGTTTGTGTTTGTGTGG
CTCTGCTCTTTAAAAGCTCACCTGAGGTTCTTTATGTGTTCCAGCCCTTCAGATGGGAAC
TTGTGAAGTATGGATCGAGCTAA
>NfoSBP03
ATGGATGGAAACAGTATACCTGAAGAGCATGGTAGCAGATGTTATTGAGTTTTTGTTGTT
TGAGCTTATATTTGTTCACATATTTATTTCGTAATCTTGAATTGTTCGTTCAGCTTTAGG
AGTGCGTGAGTTGGAAATAAGGTTTCGCTTTTAATGATTCAGTTACTCGGTTGCGACCTA
TACTAAACTGTGAAATCAGCTGCCTGAGCTTTGAAAGTGATTTGATACTTTTTGATTGCT
GAATGGGACTTGGTGATCTGACATGTGCAGTAGTTTAATGTATTAGCCTATTAGGTATTA
CTAGTGACTGAGTGAGGCATGTTCATGTTGATTCACTTCTTAAATTCTTATCATACTCAA
GTTATTGATTATTTTCAATATAGTTCTTTATCTTATCCTATATATATTGCTACCCATTTC
TAGTAATTATACTCTGTTATCAATCCAATGATGCATAGTCATTCTCGTGTCAATTAATGC
AGATCTGAAACGAAGTTTGCTTAAAGTTTCATTTATAATCAAGGACATCTTTTCATGAAT
ACCTCTGCGACAATGGAGTGCAATGCAAAGTGGGACTGGGAAAACCTTGACACTTTCTGT
TCGAAATACAATGGAACTACTACGAAGCTAGAAATGACCGACTGGGGAGTTGAAGAGGGA
GATATTGATGTTGGGTCTTTTCATTTGTCTGGCGCCAATGGTGATTCTGCCTCTGATGTC
TGCCATGCTTCTTCAGCAAAGAGCTCCGTATCAGCTTCAACTGATTGTTCTTTAAAGGGA
AGAGTCAAAGCATCTAATTTGACTTTTGATCCTTTTGGAGGATATTCAGCAGATTTTAGC
AAGAAAAAAGAGTGTGAAAGAGCTGAGCTAATAACAACTTCCCCATCTCTGGACACTTCA
GTGGGATCTGCTGAGTTGTCAATTGGCCTCAAACTTGGTAAAAGGACATATTTTGAGAAC
TGTTATGCAGGATACAACTCGAAAACCTCATCTTCCTCAAATATACATGTAGCATCGGCT
TCAACTGCAAAAAAAATCAGACCACCTTGTCAGAATGCACCTATTCCACGATGCCAGGTT
GAAAAATGCAACCTGGATCTTTCATCAGCTAAAGAGTATCACCGGAAACATAGAGTTTGT
GAAAGCCATTCCAAATGTCCAAAGGTTGTTGTAGGAGGTCTAGAACGTCGGTTTTGCCAA
CAATGTAGCAGGTAAGCATCTTATAGCAGTTCCTAGTTCTCAGTATGTAAACCTCTGCTC
TGTTTTATACTCATGTAGAGTTAACTGTATCTCCAGTGACAATGGTACTTAATTTGGACA
ATATGTAACTGTTTGATATGAAACTTGTTCATTCCCTTCATCGTTTTCCTATCGTGAAGG
TTTCACAGTTTGTCAGAGTTTGATGAAAAGAAGCGAAGCTGTCGCAAGCGACTTTCTGAT
CACAATGCTCGCCGCCGCAAGCCGCAACACGAGAATATCCACTTTAAATCTACTAGCATG
TCATCGATTTATGGTACATTTTTATGAATTATTCGGCCAACTTCATAATTGTACTTACTA
TTAATGGTTTGAGTTTGTTTATTCTACAACGCAGTCTTTCAACATGTTTTGCAACACAGA
AAACATACTGGTAATATTATTATTTTTATATCTAATACGCTTTTAAATTTTCAGAAGGGA
GGCAACATATGAGTTTTGCTCACAGTAGACCTGCTGGAAATTCTACTTGGGAAAGCATGA
ACACCTCCGAATATGGACTAGCCACGGAGCATTTGCTTAAGCCTGAAATATCTGATGTCG
TCAATGTGCAAAGTCACTTACCATGGTCTGGGCTTCAGCATGCCATCAGCATGCCAACTC
AGAATTCAAGTAGGCTTTTGCAATGCAAGGGAAGTTCAGAAGGATGCAGTCAAGGTTTGT
CTACATTCCCTTTTATGACACTTGTCCTATATTTGTTTTCATTATGTTTTAAATGTAATG
GAACTAAGTTTAGTTGTTTAGTTACTTCCTTCCTTGAGTTAAATTATTTGTTATATTGTT
GGCTCTGCTCCAGGCTGTAGTTATCACTCAACATTAAAGCATTAGAACTTTATTTACTAC
CTCTGAGCTCTGGCTAAGAGCAATATATTGTTGATATTGATTCCAAATTTTCGGTCTTTT
TTGTTGTGAACGCTGGTAATCCAAGTTGACAGGCCATATATACTTTGGGTTTCTTTTACC
TTTGGTTTCAGTGGCAAGGAAAGAGAAGCTGGGGATTGCAGCGAAGTTGTTTAGACATTT
TCAAAATCTTTTTTCTACTCATTGTGCTTGTTCAGTTCAACGAAAGCCAGTATTAATTAA
GCACAGTTTAGCCCTATGTTATGAATTGTGAGAGTTGGTATCCCTCTTCCTATAGCTATG
ACTAGAAAATCCTATAAGTCCGTTTTTACCCCCTTTTTTTTAAGTATAGGTCAAGCCTAT
ATAAGAGCAAAGTTAGGCTCCATTTGGGTAAACTTATTTTTCAGAAATAAGTAACTTAAT
TTTTTAAAAAAGTTAGAAATACCTACTTTTTTCTGAAAAAAAGTACTTTTTTTTTTCAAC
TTCTAGAATCTCAAACATACATTAAATACTTATTTCTAAAAAAAAAATTGTAAATGCGAA
ATTTTTTCCGAAAATAAGTAACTTATTTTTTAAAAAAAGGTAAAACAAACAGGCTCTTAA
TATGGTCTAGCTAGTTCTCACTTCCGAGCTTTAGCTCCTTTCTTTCCCACTGTAGAACTC
CAATCGAAAGGGGAATCTCTTCTTGGCCCGCTTTCTCTATATCTGGTTCATTCTGTTCGT
ACACATGTGATCCTTCTATTTCAACCTTCAACTTCTCCCGATCTTCTTTAAGCAGAAAGT
GCAATCTGAATGTCTGGGTTAAGCAAATATATTACATCGATAGTAGACCAATACATTCGC
TTGTAGTGCACTCAACTGGCTCTAAGACCCTGTTAATTACGAAAAGGATTGCTGGATGTA
ATGTTAAGCTATAAGCAATTTCAATGTAACGCGGGAGCAAGATTAAGAAATCACAGAAAC
AAGTGAATTCTTTAAATAGATGTACAGAACAGAAGCAAGCATGAGATAGAAGAGAAGACA
TCTCAAAACAAATAAATGACCTTAACATCTTTGTGTTATCAATACCCATGGAGTTGTGTA
CAGTTTAAGGCTTAAATCATGCTTTTGTTGGGTTGATATCAAAACTTATAGATACAAACA
CAAAGGAACAAAATCCTTGTTACCAGTAAATTTAGTAGATTTGTGGAGAAGAGTAGAAGA
CAAAAATAATTGATTATGAAGTGTAAAGTCAAATGCTAGAAAGTGGTAAATCCTACGTTA
TTGACGTTGCATACTAATGACTAATGAAGCAACAAATATAAAGTATGATATAAACGGAAT
TTAGAAAACTGATTTATCCAGATGTGTATTTCCTCACCTGGAAGTTTGCAGGATGTTTGC
TAGCTTACCTTGTTATGCTTTAAGGAATAAATTAATATTATGATACTATGGCATAATAGT
AGCTAAGCAGTGTTATAACTGCTTAACATGAAGCGTCTTCCCCACCATGAAATGCTTTCT
CAAGTGACCATCCTGTTAGAAACTGATGTGCCAAATTATATTATAGTAGTCATTACAAGA
TATAGCAATTTCATCCAGGTTGTTTGCACAAGTTATACTTATACTAAGATCAACGAATAT
CTCAGATCTTTACATGTGCCATGTAGTAACATTTTCTCCTCAATGTTGGACATGAAACCA
CTTGCCTCTAAATCTCTGATCCTACAAGAGGATCATGTAGCGAGTTCAATTATTTTAAAG
CTTTGTTCAATTCAGTATCTCAAACTGAAATGTATTGTAGGTTAAGTTCTGGGAAAACTT
TTTTTTCAAAAAAATTGTGTGGCTTTTTGTAATAATTGATCACCTTGTGCTGAAAGCATG
CAAGTTAATCTGATTGCTGACTGGATGGCTTTTCGAGTTGCAGGCATCCCAGAGTCCGTG
TTTTCATCCAACTTGGATGCAGCGGCAGATCTTCATTGTGCTCTCTCTCTTCTGTCAACT
AATACCCAGGGTTCGTGTGACCAACAGTCAGTTAATCATAACTACTCCGTGAATGCAACC
TATAAGAACATTTCCCCTCATATGATGCATGCAATACCCCAAAGTTTGCCATCTGCTTCA
TCGGAGTGCTGGCAGACTGAGGATACATTTTTGTTGGCTTCAAACATTACTTGCGGCAGC
AGCTATCAAGAAAATCAGCTCCTCTCAGCACCGTATGGCAATGGTTTCTATTCTAATTAG
>NfoSBP04
ATGTGCCAACTAACCTTTTTTGTTCTTTCTAAAAACCTTGAGAGAAGTACTGTAGGGGAC
GGGAGGGAAGATGATTTGAAGATGTAAAGATCTTGGGTCGTCAGAACCTTAGTTTGTTGT
GAATTATATATGTTGGCGGTTAATCTTAGAGATTTTTATTGAACCTATGTACGTAAACTA
CTGCGTTCTACATTAATTTCTTGGGCTTATCTTTATTGCATCAATTTGGTTATTTCAGAT
ATAACTACTACAAATGTGATTTTTGAGTTTCTAGTAGCAGATTTGAATATATATATATAT
ATATATATCAACCAATTAATATCTCAGTATGTTATTGTTAGTGTGTCAGAATGTAAGAGG
GTCATATTTGGGGGAAAGTACTTATTTGCAGTTACTACTTGCATGCTAGTTTGTTAATGT
GTTTAGAAAAGAAGAGACAGTTTATTTTCGAGCTGCATTTGGCTTGAAGGTATACCTCAC
GGTGATGACTTCAGTTACACTTTTTTTGAGCATTATGCTACCATTTTAGCATTTTATCTG
ATATGCACACACCATCCAAAGCTTTTCCGCAAAAATAGTTAATATACAAAATAATTTCTA
ATCTAATCTTCTTAACTTATGTGATTGCTTGAATAGATTGGACTCATCGTCTCTGTGATG
GAATCATCATCATCACCAGGATCTTCAAAGAAGCTTAAGGCACTTGGTAGTATGACACAA
GTTGTTTCATGCTTAGTTGATGGCTGCAACTTTGATCTTAGTCGATGCCGAGATTACTAC
CGACGTCATAAAGTATGTGAGCTCCACTCAAAGACCCGGGAAGTTACAATAAAGGGTCAA
GAACAGCGCTTTTGTCAGCAATGCAGCAGGTTCAGAACCAATTGCTTTCATGATCTTACT
CCCACCCGTATCAACTTAATATTTGTATTCCTGTGGCTTTGCATCCTTTTGAATTCCTTT
TGGCACTAGATTTTTTCTTGACGAAACTGCTCTTGCATATTGATACTCTGTGTAGACAGT
TTCTAACATAGATTATTGTAATTTTATCACTCCTTAGTAGTTCCTGAACCAATTTCTTGG
TGTATTTTCGTAATATGATTAGCTTAGATTTTTTTTTTTTTTTAAAGATCTTATGAGAGG
ATAGCTCGGAAATGAATGGTTGCATCAAGTTTTGTGGCATTAGGAGCCAGGTGTGCATTT
GCTGCAAAATACCATGAAAATGTTTAGCTTTTTCCTTTTCTGTCATGTTTAGACAGTGTT
TCAAATACATTGCCAGGTCTTAAGTAATCTAATATTTTCCCTTGGTAGTCACTACATCTG
TACTTCTAACTTTTATCTTGTATTGCTAATTGGTGAACTTGGTTTCCAGTTAAGGGGTAG
ACATTATAAACCCCATACACTCGTCCTTTGTGTTTTCACATTCGTCGAGAAAGTGGTATG
AGAACACTTGTAGAAACTTCACTCAAACATAATAACTTATTTGCATTGTCAGAGTTCGGA
TGCTTAAAATTTATTTAGTTGACATATTGTTTTCGTTAAAGTTTACGCAGTTAACATGAT
ATTGTATTTCAGATTTCATTCTTTGGTTGAATTCGACGAGGAAAAGCGCAGCTGTAGGAA
ACGCCTAGATGGCCACAACAGGAGGCGACGGAAGCCTCGGCCAGAATCGATCCACAGAAC
AGCTGCAATTTTTCGTTCTGATCAGCCAGGTGTGTTCTTTCACTAAATAATCTTTCATTG
ATGATTAATCCCCAAGATTTCTTTGTAAGAAAATTTGTTATACCATAAGCAGACTAATAG
TTTATAATCATTAAATTAACCTTGTTATGTTCAGAATAAATAAGATTTTGTTTTATGATA
GCTAGGCTCCACAATTTTGTCATTCAGTAATCCCGTAATACTTCCAAATGCTGCCGGTAG
CTCTTCTTGGACTAAGGATGTCAAAACTGAGGATGATACTTCAGTGTCCAATGCAAATCT
TTACTACATCGACCAACACAAATTATTCCCTGGATCTGCAGCTCAAAAATATAAAGCCCG
ACTTCGGTCTTTAAGATGCACCAACAATCTTCCACCTGAAACATCTTCGTTCTGTCAACA
GCTTCTTGAACCCAATTCTGCTCACAGCAAAAACCAGATAGAGTTCCTAGATAAGTTACA
TCGAGCTGCAAACTCCAATGGTGCTCCCTCTCTTCTGTCATCAGAACAAATTGAAAGCAG
TGATGCTTGCTTGAGCCACATGGTGCACCCTAACCCTGGCCCTTTTCCCCTGTCACAGTC
CTTTATGCAAAACATGCACTTCAGTGGACTAGATCAGTACCAACATTATACTCAAACCAG
GCAACTAGTTTCTGATATTGGCCCCAACTTCTCGAATAACGCCATCATTTCGACATCACA
TTTCGAAGGAGCATGTGAACATGGGCTTGATGGATCCTCTGAAAGTGGCTTTCAGCATAA
AATGGGGCCGTTTGGGGTACCTTAAAATAAGTTACTTATTACTTAAGTCTAATAAGTAAA
ATATAAGTATAAGTAAAAAAGTAACTTATAAGTCATTTTGTTGTTTGGATAAATTATCTT
ATAAGTTATTATAAGATAGTGTAGTGTTTGGTAAAATATAAGTTATAAGTTACTTATAAG
CTTATAA
>NfoSBP05
ATGGAAGAGGTGGGTACTCGAGTAGCTCCTTCCCTTTATAATCACCAATCACTTTCCAAT
CATTTTCTTGAGTCACAAAACCACCCCATGGCGGCGGCTAAGAAGCGTAGTATGCCTTTC
CAACCTCCCAATTTTCACCTCCCTCAGTCACAGTCGTTGCAGCAGCAGCAGCCCATGTTC
AGTTCTGGATTTCAAGAAACTAGGGACCATTGGAACCCAAATGGTTGGAATTGGGACAGC
ACGAGATTTCTTGCAAAGCCATTGGAATCGGATGTAATACGTGGAGGACCTTCGACAACA
TCTGTACAATCTGGGACGCAGAGAAGTCCTGATGATGAGAGAGTTGCTGTGAATTCGGTG
GTTATGAGGAGGAATCATGTAGTGGAAGATGATGAGAATCTACTTTTGAAGCTAGGTGGG
AGTAGTGTGAATTCTGTAGAGGAGAATGTGTCACGGCCTATCAAGAGAGTCAGATCTGGA
TCTCCTGCTTGTGGAAACTATCCCAAATGTCAAGTTGATGACTGCAAGGAGGACCTTTCA
ACTGCCAAAGACTATCACAGGCGGCATAAGGTGTGTGAAGTCCACAGTAAAGCTACTAAG
GCCATAGTGGGAAAGCAGATGCAGCGGTTTTGTCAGCAGTGTAGCAGGTTTGTGACTTCA
TTTCATCAGTTTAACGCTTCATGTTATACTAGTTTGTGTTCTTCTGATAATCTTCTGTCT
CATGTGTGAATTAAGTTGTTAAATGGAATCTTTTTGTAAGTGTGTGAATTGAGAAGGGTC
TACCATTGTTATATGCTTCTAAGCCAATATTACGTATACAATTTTTCGCAGGTTTCACCC
GCTTTCAGAATTTGACGAGGGAAAGCGAAGCTGTAGGCGGAGGCTAGCAGGGCACAACCG
GCGAAGGAGGAAAACTCAACCAGATGATGTTACCTCCAAATTGTTACCTCCTGGTAATCG
TGAGAATGTTAGTAACGGAGATGTGGATCTTGTCAATCTTCTAGCAATTCTAGCTCGTGC
ACAAGGTACATATTTAGTTATATTTCTTTGTTCGGTTCTCTTAATTTGTTGTGGGCATAT
ATCTATACTGTGCATAAAAGCCTAATACTTGTATATGCAAAATAGCAGGGAACACTGAAG
ATAGTGGCGCTAACGGCTCACCAATTCCCAGTAAGGATCAACTTATTCAAATCCTTCAGA
AGATTAATTCGTTACCTTTGCCAGCGGACATTGCCGCAAAATTGCCTCTTTCAGGAGTTG
CCAGTAATATTGTTCCGTATCGGGCAGAAAATGAAAATAAGCTGAATGGAAATAATTCTC
CGGCATCAACTCTGGACTTGCTTGCTGTTCTTTCAGGAACTCAAGCAGGATCCTCACCTG
ATGCCACTGCAAATCCATCCCAAAGAAGCAGCCACGGGAGCGACACTGAAAAGACTAGGT
CTCCAGGTAACAATTTGCACAACAGACCCCAAAATGAGTTTGCTTCAGTTGGAGAGAGGA
GTAGTACCAGTTACCAGTCTCCTACAGAATATTCAGATGGCCAAGTGCAGGAAATTTGTA
CAAATTTACCGTTGCAGCTTTTCAGTTCCTCTCCCGAAAATGACAGCCCACCAAAACTGG
CATCTAGTAGGAAATACTTCTCATCAGGTAGCAGTAATCCTATGGAAGAAAGGTCACCTT
CATCTTCTCCGCCTTTTGTGCAAAAGCTGTTTCCTACAGATCCCTTAAGAGAAGCAGCAA
AGCCCGAGAGTATGTCAACTAGACTTGAGGTTACTGGTAGTGCTAAAGCTGGTAGAAATA
AAGGCTGCATTACATCTCTTGATCTTTTCGGAGGGCCAAATAAATGTGTCGACAATAGTT
CTGTTCAAAGTTTTCCATACCAGGCAGGGTACACGTCGTCTTCTGGCTCGGATCATTCAC
CTTCAAGTTTGAATTCCGATGCTCAGGTAATTCAGAACTAGATACTTGTCCTGTTTAGAC
ATCTGATTAAATTTCCCCTTGATATTGAGATTTAATGACACACTTGCTTGCTACCTCTCA
GAATCGTTCTGGACGGATTTTTTTCAAATTAATTGATAAGGATCCTAGTCAATTACCAGG
AACACTGAGAACACAGGTAATGAATCCATAATTTATTGTGACCTCTTACTGTTATTATAT
ACTCGATATATCCAAACCTAGGATAGCTGATTACCTCTTTTATTTCAGATCTTTAATTGG
CTTGGTCAAAGTCCATTGGAAATGGAAAGCTACATAAGACCTGGTTGTGTAGTATTATCC
ATCTATATATCTATGCCATCTTCTGCTTGGGAGCAGGTAATATAAAAGTCTAGGGGATAA
AATTGGCTGTCTTGTTTTGTGTAAAGATTATTTTTGTTGTTGTGGCTAGTCTGTTGATTA
CTGTAGCTTTCTTGTGGCTTTTGCAGCTTGAAGACAATCTGGTTCAAAACATCACTGCTT
TGGTTCAAGATTCGGACGATCAATTTTGGAGAAAGGGAAGGTTCTTAGTTAATACTGGCA
GACAGTTGGCATCATATCTAGATGGTGAGTGTTTTTATGATCACGATTCTAGTAATCATA
CTGCTTGAAGGTTTTTGACAGATATACTGGTAGTTTTTAACAGTTTGCTAATGAATCAAG
TGCTTATGTATTTATAATCAGTCACTATATTTTTGAGAAGCCTATATTTGGCCTAAGTTT
ATGTTGTCCATCTACAGGGAAGGCTTACCTCCATAAAGCTATGAGAACATGGAGTTTCCC
TGAAGTAGTCTCTGTCTCCCCTTTGGCAGTTGTGGGTGGGCAGGAGACCACTATATTACT
GAAGGGGAGGAATTTAAATGCTCAAGACACCAAGTAAGAAGCTTGTTTCTATCATTACTA
TTGTCATGTTTGTTAGTTTTACTGTATTAAAATTGAAATTTATGCTATTCCAGAGTTTTT
TGCACGCATGCCGTCGGGTACAAGCTTGAGGGAACTTCTATATCAGCCTCTGAAGATACT
ACATATGATGAGATATCTTTACGCAGTTTTACGATTAACGGTGGAGCACCTGATGTACTT
GGGCGGTGCTTCATTGAGGTATCGATTGAATAAAAAGCAATTCAATATTTTACATTACCA
CCGCGTAAAAATTTCTGCAAACAAGATTGTAATAATACTTTTATGAACAGGTTGAAAATG
GATTTAGGGGCACCAGCTTTCCTTTAATTATTGCCAATGCTACCATCTGTAAAGAGTTGA
GCCTTTTGGAGTCTGCATTTGATAAAGCTGCAGAAATATGTGATGCTATCTCAGAGGAAT
CCGTCCTTGATTCTGGACGACCCATGTCCAGGGAGGATGTTCTACACTTCTTAAATGAGC
TTGGATGGCTACTCCAAAGAAAAAGAAACTTGTCCATGTTCGAGGCCCCCGAATATAAGC
TTCACCGTTTCAAATTTCTGTTTATCTTCTCAGTTGAAAATGACTTTTGTGCTTTGGTTA
AAACCCTCCTAGACGTTCTACTTGAAATATGTTTGGGTAGGAATGAACTGTCGAGGGAGT
CACTAGAGATGCTGTTGGAGACTCACCTTTTGAATAGGGCAGTTAAAAGGAGGTCTAGAA
AAATGGTAGACTTGCTGATTAATTATTCTGTACCCACTGATACCGGTAAGACATACATCT
TTGCCCCAAATCTTGTTGGACCCAGTGGTATTACACCTCTACATTTGGCTGCATGCATGT
CGGATTCAAATGTTATGGTTGACACTTTGACAAACGACCCATTGGAGGTGTGTAACGTTA
TCACGTTTTATAGGTTTATGGTGATCCATTTTTTATTCTCACTGGTCATGATGCTTTGCA
CATCATAATACTCAATATTCCAATTTCCCATAGTACTGTTTCTTGATTATTTTTGTTTTA
ATCACATTTTAAAGTGTTTCTGTTTTTCTTTAAATGTAGATTGGTTTGCGCGGCTGGGAT
TCCCTTCTTGATGCAAATGGCCTCTCTCCATCTGCTTATGCTGAGATGAGAAACAATCAC
TCTTACAATGAACTAGTAGCTCAAAAGCTTGTTGACAGGAAAAATGGTCAAGTATCTGTT
CCAATAGGTGATGAGATACAAGAACAATCACTTATTGTGGGTCAGAGCCACCGAGCTAGC
TTTCAAATTAGACAAGGGCAAAAATCTTGTTCAAAGTGTGCCATTGGGGCTGCTAGGTAC
AATAGGAAGACTTCGGCTTCACAAGGTTTGCTCCACCGGCCCTATATCCGCTCAATGCTT
GCTATTGCTGCTGTTTGTGTTTGTGTATGCCTATTCTTGAGAGGAGCTCCAGATATAGGC
TTAGTTGCTCCATTCAAGTGGGAAAATCTAGGATATGGGGCAGTGTAG
>NfoSBP06
ATGGAGTCTTGGAGTTATGTTTCTGAAGAAAGAGGGTTTGTATCTGAAGATTCTGTTACA
GCTTCTGATGTTATTGCAAGAGGTAGAAATGGATCAATAGATTGGGAATATAAATCCCCT
TTTTATGATAGTAGCAATAATATTGGATTAGGGTCTTCAAGTGAAGAGGGTCTTGAGAAT
ATGGGAATTCTTGATTTGGGTCTGCAAGAAACTATGAGAAAATCTGTATCTAATGGTTCA
ATTAAGGATGCTTTAGGTAACAAAGTTAGTGGTGGAAGAATGTTCGAAAATGCTTTTTGG
GAAGAAGAGGAGTCTAATTCTAAGCTATCAAGCTCAATTGTGGAATTTAATTGTGCAGAT
TCATCTCTCATTGATTTGAAGCTAGGAAGGTTTGATGATCAAATAGATGCCCATAAATTA
TCTACCTACCAGGTAGCTCCAAATATGTATTCGACTGATTCTTCGTCTAAAATGAAGAAG
AGAATGCGAGCAGGGGGGTTGAATTCTGTAACCCCTTATTGCCAGGTTTTTGGATGCAAG
AAAGATTTGAGCTCCTGTAAAGATTACCACAAGAGGCATAAAGTTTGTGAGGTTCATTCC
AAGACTCCCAAAGTTATTGTTGATGGCATTGAACAAAGGTTTTGTCAGCAATGCAGCAGG
TTAGTTTTGACCCTTTGTTATTTACTTTTGTACACCAAATTTTCAAGCAACTCCTTAGTC
CTTAGTAAGAAATTCAAAATAATATTGTTCATATCTATGTTTTAGATACTACACAATTAG
GAATTAAAGAAAGTATATTTAGCCATAAGTTTTCAAACAAAGATTTTACTAACTGCTCCT
TGCATGTAGATTTACTGGGCTTCTTTAAGTAACCAACTCATCTAAAACCTTAAGGTGTTA
GAGGGATGCCTTATCAGGATCATATATTATATTCTAACACTCCCCCTCACTCGAAGAGGG
AGGCCTTATCAGGATCATATATTATATTCTAACACTCCCCCTCACTCGAAAGCCCATTTT
TGGGTCGAAGAGTGGATCACGGGCGCCCATCTTTGGGGCAACAATTTGCCTTCGTGTCCA
TAATAAATAATGAGAATATTGGGGGTAGCAGGGAATCGAACCAGACCACTGCCGACCTGA
GCTCTGATACCATGTTAAGTAACCAACTCTTCTAAAACCTTAAGGTGTTAGAGGGAGGCC
TTATCAGGATCATATATTATATTCTAACATATACTCTTTGGTTATTCTCCCCTATATTTC
ATTGCATTTTAAGATTGATATGTATACCAATAACACTCAGATTAGTGGTCGGTTGAACTA
AATATGTTTAATGTATGTACATATATCTTCTATACTGCTTTTTGTAAAGGGGTCAACATC
TACCTTTTGAAGTACTAGCATCATGTTTCTGTGATAGATAAGAAGCTGTGGGTCTTATCT
TAAAACTTTAGCTTAGTTGTTATTCCTCAATTAACGTAATCTGGTCTTTTTTATTTAGGT
TCCACTTGTTGGTTGAATTTGATGATGGTAAGCGTAGCTGTCGTAAACGTCTTGCTGGGC
ACAATGAGCGGCGCAGGAAACCTCATATGGGTATTCACTCTGGTAGATCAGGGAGGTTGT
ATCAGACATATAATAACGGTAAAATGTTCTTGCATGGAAGTTTAAAGAAGAAGAATATAA
CACTACAAACATGTATATAAAGCTATGAACTACTAAAGAACACAACTAAAAACATCTTCA
CCACTACTGCTCGAAAGAGTTTACAGAGAAGCTTAATACAAAAGTGAAAACAGGAAGAAA
TGATAGAGAAGAAGATCGACTCTGTTTACAGCCTGTCTCAGTAGATATACACCACTACTT
TTGATAACAACAGTAATAGCAAACTTCTAACAACCTGTAACAAACTAGTCAACTAATAAA
GTCAACTATATTGACTTTTATTGTGTAGAAGTATATAATGGTTCAATAGGAAGTACTTTG
TAAACCGCTAATGATCCCTGCACCCTTTATTCCATTTTTCTTTTTTTCAGGCCCTCTATT
CCACTCGTAAATGAATGATAACTGTCTAGTGTGTGAGTTCTGCTTAATTCTGGGTTTTTA
TACTGTTTTCTCATCGTTGAATTCCCAACTACACCAAATGGAATGTCATCATTTTACTTA
TAAAGCTAAGTTTTTTGTTAAGAGTATTACGTTTATTTTTTGTAATCTCCATCGATTCAT
GTTTAAAAAATTGCATTTAGGAGTGATAACATACATAATTACTCTTCTGAATGTTGACTA
ATTCCATGCGACTGCCTGTCAACCTCTAGCTATTGGAAGTTTGGAACACTATAATAGGAC
TGCCACCAGGAAAAAAGTTTTATGAAGATGCCTTCAGTCTAGTATGCAGTCATTTACATA
GGATTTTCATATTAAAAGCTTAATAAAAATCTTTCGATATCCATTTTGCATTAATACTTT
AATAGATCAGAGGACACATTTAGAGTTCTTATCCAGCAGGCCCAAGTAAAATAAGTATCA
CTGAAAGTCTGAAACTGTAATGGCACATCCTCTCCTCTTTAGTATGCTCTATTTAATTTT
ATTGTTACAACTTGGTGCTGTAAATATATGCTTGTGACATTTGTAACTCTGAAAAAGGTA
AAACTAGAAGCGAGTGAGAAACACAATATGTAAGATCCTAGTTGAGATTTTTCTCATTTG
TCAACTATGAAAGCATGTAAACTAGATGTCAATGCAGCACTATGCTTGTTTCTTTCGAAT
TTCTTAAGATTCCAGTTTGAATATGAAAAAATTGTGCAATGTCATTTATCGGTAATTGTG
TTCTAAGACTTTCTATTTTGGCGCTTTGCCAAACTCAGGTTCTGCGGTTAGCAGGTTTCA
GGGGACAGCAGTTCCAACATCATCTTTCAACCGCCAAGATGTACTTCCAGGATGCCTTTC
TCAGCAACAAAAACATGAGAGAAATGACTGGTCTAGGCATATAAAACTTGAAGAGGGGGC
TGATTATAGTTCTCAGTCAGCAGTTACTATTGCAGATGGAGGTTTGCATCCAAAATCCCC
TTTTTCATCTTATGGATTTGATAAACATTGCCCGCCTATAGAAAGAAATGGAGTATTTGA
CGACTCAGAAAGCAAATCCAATGGAAACCGTAACCAGTACTTGTTTCGAAACACCTCATT
CAGAGGTGAAGCTTGTACTGGTTTTGACTCAACATTGACTGTTCAAGCGCTATCAGGGTT
TTCGGACTCTGGTCGTGCTCTCTCTCTTCTGTCATCTCAATCCCAAACTTCTTTGAGTCA
TACTTCAGGAATACTCGCGGCATACCCCCTGATCATCCCTGGCAGCCATGAACACTATAG
TGAAACTCGTGTATCAGAAAAAGTATTGGGAATAAGTCCTCAAAATTCAAAGAATGAAAT
GTCGAACAAGTTTATTTCATCTGGGATAAATTCTGTTGAGAATCACTTAAATCAAATGAT
CAGTACAAGTGGTAGCAATGCTTTCGTCAACTATGGGATTGATGGGATGTTTCACAGGTC
CGGTTACATGAATGGTAAAGAACAACTTTCTTGTGAAGATGGACCCACTATTGATTTGTT
ACAATTGTCATCACAACTTCAGCAAGTGGAGGATCAAAGGCAGTCTCTGCATGAAAAGCC
TGGAAATGATTCTTTCCTGTAG
>NfoSBP07
ATGGATTGGGTAGTTAAAACATCTGCTTGGGATGTGGCTGAGTTAGGTGAAGAGGACAAC
TCCCACTTTATTGCGCTAACTGGATCTAGTAGCTTAGTTGGTGGGAAGAATGGAGGAGGT
TTTCCAAATGATTTTGGGCTAGGTAGATTAGGAGATTTGCAAGATGGAGCCTTGGACAAA
ATAAAAGAGCGAAAGGGGTTAACATCACTGCTGTTACCTTCAGAATTGAAGAAGACAAAT
GATCTAAGTTGTGTGAAAATGGTCTTGTGTTTAGTGGATGGGTGCTTGTCAGACCTCAGT
AAGTGCAGGGAGTATCATCGGCGCCATAGAGTTTGCGAGCGTCACTCGAAGACCCCTGTT
GTGATAATTAAAGGCAGAGAGCAAAGATTCTGCCAGCAATGTAGCAGGTAAGGCTTTTTG
AGTGCTAAATTAAGCCATATTAATTCTCCTGTTTCAGTTCTGCGTCTGACTTGATTATAT
TTTTATTTGAGATATTACGTTCAAGTTTGTTCCAAACAAGTGTTTGTTATTGTTGTTTTT
CAAATGTTTTAACTGTGTAAAAGAAATATCTTACAGCATGATTATAGCACCCATGGCTTT
TCTCTGATTGAGGACGGTGTCTAATTTTAAAGCCATTACGGCATTAACTATTCACCTTAG
AGTGTCCATTTCTATATCTTTTCTTTAATCTTTCAATAATGGTGTTTCAAGTTAATATAT
ACTAAGCTGTAGACCCAGAGCTTTCTGCAATTAGGTAAGATGAATTAGGTACATCTTACA
TGCCTCAGTCAAAGTTAATATACATAACCTGTGGACGTATGATAGAGCAGAAATATAAGC
CGCACATTAAATTTGCTACGAGCTTATACTTTTCTCTGGAGTTCGACGTAGCCAAATATT
ATCACATACAGTTTATGCTTCTTTAATTAGGTATACTTGTCAAATTAATACAAAATGCTA
AAATGTTCATAAGTTCTTCACTCTAATTAGGTCTTACTTTCTTTAGATCGCCCATATAAT
TGATGCTAAAATGTGTTGTCTAATATTGTCACTTGACAATTTTGAGTTTTACTTATTGAT
CTATCATTGTAGATTCCATTCTCTTGGGGAATTCGATGATGTAAAGAGAAGTTGTAGAAA
GCGTCTTGATGGTCACAACCGCCGTCGAAGAAAGCTTCAGCAAGAATCGGTGTACATGAG
TTCACAGAGCTTTCTATCAGATCACATAGGTCTGTTCTTTTATCAACTCCTCCAAATATT
ATATTCTCAAAGTGAAAAAGTTTTGGGGTTGAAGTTAATTGGTTGGTCATGTGGAATGTT
TACCTATTGTTTCTGAAGATAACTAAAAGTAGGTCTCTTGACATGAACATTATGGTCAAG
TTGGCTAACCATTACATGTGAACTGAAGCTACTTTCTACCCAAATCTAAAAAGTGTTAAT
TGAGTTTGTTTGCGGTATGTATATTAAATGAAAATATGAATGTATTTATCAAAACGTAAG
AGTAGTTTACGATAGACTTTTAGATATATCAGATTTAACTAAATTTACATCGAAATTGGA
TTTTTAGTATTTTGCATATGTATTAATTAAATAAAATAAAATTATTTTGTTGAATTGAAA
GGAATTCATTTTGGTGATTAGGTGGTCACAAGTGAAAAGAAAGGTTTACATTCTTTTGTT
AAACTATGATTCCTTATACTCTTCTGATTTTTAAATAATTGTTTGATTAGTCATGTGGGG
AAAGTGTTTAAAATTCATAATCCATATTACTGGCCTACCTGTCTACAATAGTCCGGTACA
AAGCCGCCTTCATCAGGACAGTCTAGGAAAAGTCCTGCCGTGACCTAGCGGATAACAAAT
AGACACTTGATTATCTATATTAATTGTTTGTCTAGAACTGAAAAATCTAGCATCATGACG
AAGGAATCATATATTTCTATATCATTCAAACGTTAGTTAACAATAATTGTTATTGTGCAT
ATATTATAGTGTAATTCGAAACCTTATTAATAAAATCTTCCTAATGAAGGAAAAGATACA
AGCTACAGATTTTACTAACAAGCAGCAGAATTTTTTTAACGGACAAAGTTGACAAATAAC
TTCTAGAATGAGAAATTCAAAAGTATCAATCTTGACAACAAGAGCTTCGAGTTTTCTAGA
TTTTTAGTTGATATAACTGTACTTTATGATCTTAACATTAATGTACTTTCAAGTCAAAAC
AATGAAACACAGGCTGTGTAATAACTTGTATAAATAGATCTTTGAAGGTTTTGCTTTTCT
TCCGTGTATCTCTAATAAATCAATGTAGAGTCTTCAGTTTTTGTTTGTTTGTACCTGTCT
CCAGTTTTTGTTTGTTTGTACCTGTCTTCAGTTGTTGTTTGTTTGTACCTTTCAAACCAT
CTCAAGGGCAAGTATAAAAGATTTGAAAGTTTGTGTTTCTTTTTACAATATAGGTGGGAG
CTGGTTGCAGTTTAGTAGTCCACAAGCATACGAAAGTAGTAGAACCACCAACAGTGGCAT
TAGTATTAGTTGGCCTGACAACGACAATCAACGGTTGCATTCTAGCCTGAAAAAGGCTTT
CAATGGAACAGATAAAGAATTCTCATTCTTGTCAGACACCAACTCTAGAAAGGGCATGTA
CCGGAACCCAGAAGCCGCAATCTCCCAAAAACTTGTCAACTCCAAAAGCACCTATGCAAG
CAATTGCAGTAACGTCACTGTATCTGATAAATTGACACACTTGGAAGAATCCACGTGTGC
TCTCTCTCTTCTGTCAACAAACCAAATACAAGTGGCAAGAACCATTCTGAGCCCCTCGTC
ATACCAGCTGGATACGTTCCATCAAAGTCAGCCTACAGGCACCAATCTGCAATTTAATGA
AATGTACCCATACTCATATCCAAGAGTTATGGACGATAAACAAATTGGTGCAGTTGTAAC
TCATGATGGCAGCAACATCTTTGATTGCAGCATCAGTGGAATATCACCTTTGTTCCAACG
AGCTGTATGA
>NfoSBP08
ATGGAGTCTTGGGGTTATGTTTCTGGGGAAAGAGGGTTTTTATCTGAAGATTCTGTTATT
GCAAGAGGTAGAAATGGATCAATGGACTGGGAATATAAATCTCCTTTTTATGGTAGTAGT
AATAATAATATTGGATTAGGATCTTCAAGTCAAGAGGCTATTGATAATATGGGAATTCTT
GATTTGGGTCATCAAGAAACAATGAGAAAAACTGTGTCTAATGGTTCAATTAAGGATGCT
TTAGATAACAAGCTTAGTGGTGTAAGAATGTTTAATTCACTTTCAGAAAATGCCTTTTGG
GGAGAAGAGTCTAATTCTAAGCTTTCAAGCTCAATTATGGAATTCAATTCTGCAGATTCA
TCTCTCATTGATTTGAAACTAGGGAGGTTTGATGATCAAAGAGATGCCCAGAAATTCTCT
AGCTCCCGAGTAGCTCCGAATATTTATTCGAATGATTCGTTGCCTGTTACGGGGAAGAGA
ATTCGAGTGGGGGGTTTGAATTCTTTGACCCCATATTGCCAGGTTTTTGGATGCAAGAAT
GATTTGAGCTCATGTAAAGATTACCACAAGAGGCATAAAGTTTGTGAAGTTCACTCCAAG
ACTCCTAAAGTTATTGTTAATGGCCTTGAACAAAGATTTTGTCAGCAATGCAGCAGGTCA
GTTTTGGCCCCCTTTGTTGTTCACTTTTGTACGCCATATTTCCAAGCAACCCATAATTAG
GAAATACCAAATAATATTGTTTATATACATATATGTATGTTTTTGATACTATACTATTAG
GATTTAAAGGAAAGTATAAGTAACCTTGAGTGTTCAGTTGCAGAATCTACTAATTCCTCA
TTATGTGTAGTCCGTGGACTACTTCACTCTGGGTTGTCAATTTTATTGCATACTTCATTC
TTTGTCTTGTGAAAGTTAAGTTGCTATATTCATATTCTTCAAATGTCTATGTTGCAAACT
AAAGAAAGTTCAAATAGGCTCAAATTTTCAAATACTTATTTAATAATTTTACTAACTGCG
CATTACATGTAGATTTACTGGACTTCTTGTACTCCTTGGTTGTTTCTCTAGTAAATTTCT
TTGTATCTTGAGATTGATATATTTACCAAGCATATAGCAATTACATTCTCAGATTATGGT
TAGTTGAACTATATATAATTAATATATATCTTCTAAACTGGTTTTTGTAAAGGGGTCAAC
ATCTACCTTTTAAAGTACTAGCATCATGTTTCTGTGGTAGAATAAGTTGGAATAAGCACC
TGTGGGTCTTATCTTACAGCTTAGGCTTAGATGGAATATGTTTCCTCATTATGCATTCTT
GCCTTTTTTACTTAGGTTCCACTTGTTGGTTGAATTTGATGATGGTAAGCGTAGCTGCCG
GAAACGTCTTGCTGGGCACAACGAGAGGCGCAGGAAACCTCACGCGGGTATTCACTCTGG
TAGATCTGGGAGGTTGTATCAGACATATAATAATGGTATAGTAATCTTATATAGAAGTAC
TTTGTAATCTGCAAATGAACACTGCACCCTCTACCATTTTTTTGGTCATGGGCCTTCTTT
TCCACTGGTTAATTGAATATAACTGTCTGGTTTGTGAGTTCTGCTTAATTTCTGCTGTTT
TTTGTTATACTGATTTTTCATTCTCAAATGCCTAACTACACGATGAAATGTCATAATTAT
TATTTATAAATTTCTTTTTTTCGCTTCAGTTTATTACCTTTATATTTTTTAACCATCTTT
GCACTTATTTGCAATCGGAAATTGTGTTCTAAGGATTTCCTAATTCTGATATTTGCTGAA
CTGAGGTTCTGCAGTTGGCAGGTTTCAGGAGACGACTGTTCCAACATCATCTTTCATTCA
CCAAGATGTACTTGCGGGGTGCCTTTCTCAGCCACAAAAGTATGCTACAAACGACTACTG
GTCTAGGCATATAAAACTTGAAGAAGCGGATGATTATAGTTCTCAGTCAGCAATAACCGT
TGCAGGTGGAGGGTTCCATCCAAGATCCCCTTTTCCTTCCTATGGTTTTGATAAACATTG
CCCATCTACCGATAGAAATGGAGTATGCCACATATCGGAAAGCAAATCCAATGAAAACAG
TAACTTGTTCCGAAATGCCTCACTAGGAGGTGAAACTTTTACTGGTTTCAACTCACCATT
GACCGTTCAAGCGCGATCAGGGTTTTCAGACTCTGGTCGTGCTCTCTCTCTTCTGTCATC
TCAATCACAAACTTCTTCAAGTCATACTTCAGGAATACTCATGGCATACCCCTTGATCAT
CCCAGGCAGCCGTGAACACTATAGTGTAACTCAAGTATCAGAAAAACTCTTAGGAGTGAG
CCCACAAGCTTCAAAGAATGAAATTTCGAATAAGTTTATTTCATCTGGGATGAATTCTGT
TGAGAATCACTTGAATCGAATGATCACTACAAGTGGTAGTAATGCTGTCGTCAACTATGG
GATTGATGGGATGCTTCAGGGATCAGATTACATGAATGGTGGTAAGGAGCACCTTTCTTG
TGAAGATGAACCCACTATTGATTTGCTACAGTTGTCATCACAGCTTCAGCGAGTGGAGGA
TCAAAGACAATCTCTGCATGAAAAGCCTAGAAATGATTCTTTCCTGTAG
>NfoSBP09
ATGGACTGGAATTTGAAGACACCTTCTTGGGATTATAATGTTTATGAACAAGAAACCATT
CCAAACATTGTGGAATTTGGAGGGTCTAGTAGCTATTCCGGACAGGGGACTAGAGGGGAT
TCTTCGGTTGATTCGAAGCTCGGTCACTTGGTTGAAGGAGACGGTTTAAATGTTCCCAAA
ATGATGTTATCACCTTCAGGCTCATCTAAGAGGGCACGGCCACGACAACTTAACAATGGA
GTTCAAACTGCAATGTGTCTTGTAGACGGGTGCAATGCAGACCTTAGCAACTGCAGGGAA
TATCATAGGCGGCACAAGGTCTGCGAAGCTCACTCCAAGACTCCAGAAGTTCAAATCAAT
GGTCACAAGCAGCGCTTCTGTCAGCAGTGCAGCAGGTATGATTAATTAAACATTGTTATA
TAGAAGTTTTGATCTTTGGTACTAGTAGTTTTGATTGAAATTGTGATTAGTTTGAGGTTA
GTTTTTGTTTTCACATTTGGTACTACTCCATGGAGCCTTACTTATGATGAATTAGTTCAG
CTTTGCTGAAAACTAATCTCTTTTCACATACAGCATTGAAGTTAATGATTTTTCTTGTGT
TTTTTCATTAAAGGCTACATTATGTCTCAGTTTATATTATGGATCAGCACTTCTGAACAC
ATTATGTCTCAGTTTAGATTTTGTTTTACTAAATCATCAGATATACTATCTTATCTAGTG
AAGAAAACAGGATTTTCAGTTCATGGTAATTAAGGTTTGTTTTGCTCAATGTTTCCCTAT
ATATCACGCATCAGGGTATTTATCATAACTTATTGTCATCTATACATAGACCATCTGTCC
TATCCTGCGTTTAGTCCTCAACTTTGGCGATGTTTTTTAATCAGCCTAAAGGCTCTCAAT
TGTTTCACATCTTGTAGGTTCCATTCACTGGAGGAGTTTGATGAGGGAAAGAGAAGCTGC
AGGAAAAGACTGGATGGACATAATCGTCGAAGAAGGAAGCCGCAACCAGAGCCTCTCTCA
CATGCTGGAAGCTTTTTCCCCAGTCATCAAGGTTTCTGTACAAGTGTTTCTAATTATTAG
AATTTAATTTAGAAATACTCTAAATCTTATGTGCATCAGTAAGATAAAGAAATTAATAAT
TAAGGGAATAAATAGGCCTGATGACTGAACGGTTTAACCAATAGAAATACCTCAGGTTTC
TTAAATCCCTTAATAAGTAGTTAATTCCTGTGGTATGTATTCTTCGATCCTATTGAATCT
CCGAGGATAAATAATAGAGGATATAATTTCTTGCTGGTAGCTACTTGTGTAATATGCTAT
GTTGCTTCATACCAAGGTGGGGTTTAAAGTTCCTGCTAGCGAGATATGTTAGTTTGTTTT
TAGCAAAAAGGATTCTATTGCTTCACAAATTTTAACCATCTTCTTCTAATTTCAAAATTG
TGATAGTCTCTTTGGAGTTCTGAGTTTTCTGACAGTGGTTTGTGATGTTTATATTTATAG
CTAGTCATGCAAGACGGAATCATGTCAAAGTCATTGACCTGAAAATAATCTAGAAACATT
TAAGCCTTGGTATTTTTTTTTTAATTTCATATGCAGCTCAACGCTACATTAGAAGTAGTA
GTTGGAGCTTATACTATACGGTTAATTGAACTGATTGTTAGATGAGAAGAGTTCTTTCTG
ATAGACTGTATGGACACTCTTTTTCTGAGTCTATAACAAAGTTGATAAAAATATTTTGTA
TTCATTATATATCTGTTGTTTCAGGAACCAGAATGTTTCAATTTTACAATCCTCAAGCCG
ATCCAACTACTATGGCAAACCCAATCTGGGCAGGTATGGTCAAAACCGAGCAAGATACTA
AGCTTTATAACCATCACTCACATTCACCCCTGCCTGAAAAACACACTTCATATCCCGAAT
ACTCTTTAAGTCTCGACAAAAGAGAAAAACAACACAGCTTCATAAACAACACTAATCTTG
TGCTGAGCAACCAATCAGCTGCAGAACCTTCTGTATGCCAACCGCTTCTCAACAACATTG
CTTCTGCAGCAAGTGGCGGTGCCAGCAGCAGAATGTTCTATGATGGGTTTTCAACTCGAG
TCGTCCACTCGGATTGTGCTCTCTCTCTTCTGTCATCATCATCAACGCAAACAAATAATA
TGGGTTCAAGTCTTGCGTTGCAGCCCAATTCGATCTCTGTAGCACATCCTCTAGATTCAG
GTCTACATTATAACAGTCAGGGGCCAATGCTCATTCCTAATGTTAGTGATGCGGATGTCA
ATTGTTTGGAAATGTTCCAGGCACCTCATGCCTCTCGTGGTAATAACACTCCTCAAACAC
TTCCTTTCTATTGGGAATAG
>NfoSBP10
ATGTTAGCAGAGACGGATCAGGGGGTTCAGCAGGGTCCATGGACCCTCCTGGATTTTGGT
CAGGTATTATATCTCACAACATCAAATCAAGTTTACATACAGCTTAGATGGCAATTCTAG
CTTCTTTACTTTCCAAAGGCCAGGGGTTCAACTCCTTGCAATTACATATTTTAACGTAAT
AATTTCTCATATTTTGTTTTTGTTATAGTACACTGAAATTGAACCCCCCTTATTTTTCCG
GCTGACTCCGTCACTGCATGTTAGTGGTAGTCACTGGTCAGGAACAATCTTCAAATGAAG
GGGGACCAGAATATGAACTGTATGCATGTTAAGGCATAATTTGTAGAATATAAATATTGA
TGTGAAGCTAGCTAATGGTGATAGATGCAGACATGCAGTAGCATTAACAAACACAAAGTT
AGGTGACCATGTTTCTGATTATTCATTGGTTGACTAAATAGAGTGTGACAACCAACGATC
ATCAAAAAATTTATATGAATTTCTTTCACAATCGATGTGAAATAATCAAACAATAGAATT
GTTGTAAATTTGTGAATATCCTCTTCTTTGTACGAATATGTTGAGGGTTTGTATCTCAAC
GGAGACTTGAATGTGTGAACATTTAATATTTTATAATTGACCACTACCGTAAACAGAATA
AATATGTGACTAGTAGAACTAGACTAAAAATAGTATGATAGCAACCACCAATAATGAATT
GAGTCTGGCAACTTAAAATGCCAGATCAATGGACCATACATTTTTTTTATTTTTTCATTC
TTAAATCATAAAGACCTGGAGTCTGTTTGTTTTATGTGATAAATTACTTATAAATAAAAA
ATAAATACCTATATAAATATTTTTTTATTTATAAATAAAATTTAAGGAGAAACAAACACC
CATGTTCAACTTATCTTATTATATATGATATAAATAAGACACACCGATGATCTGTTGTAC
AGTACAAGACTAATGTATACATGATTTAGTATTAAAATGAGTAACTTACCATCCTAAATA
TAATTTCATTTCACATTGAAGAAAACAAAATGAGATTAATTGTGGTCCTCACACAAACTT
ACTACTTTTCAAACGTCCACTTTCTTCTCATTTTCCGCTTGCTAGCTTAATCATTTGTAG
ATATGGAAATCAGCAAGCAGGAAGGGAGTAAGCGCAAGAAGGAGAGGACCAATAGAGCAA
CAAAAGATGAAGACGAAGATGAATCGGAAGATGATAACAAGAAGAAAAAAGTACCGACTC
ACTCCAGGAAAGAATCCGGTGGAGGGTCAACCCAAGCTTGTTGCCAGGTTGAGTACTGCA
CGGCAGATATGTGTAATGCTAAGCCATACCACCGCAGGCACAAAGTATGTGAATTTCATG
CAAAGGCACCGGATGTTCTGATTGCTGGACTTCCTCAGCGTTTCTGTCAGCAATGCAGCA
GGTCTCCTAGTTCTCAAAATTGATCTGAAATTCAAATATAACATATAGACTAATTTTGTT
AGATATATTATTTGATGTTACTTAGATAGTATCATACACCTATTGATAACATACAAGACA
GCATATCCCACATGAAGCACATAGATGAAAGCAAGGGTCGTTACTTAGAAGATCATATGA
GTATTTTGGTAAACTATAAGATCCTTTTAGTGGCTTCTACTAACTTAACACCTTATGGAT
AGGGAAGAGTTAGTGATCTAAAATAGTGTCTGAGCTCAGGTTTAGGAGGGGTTTCAAGTT
CAAAGCCTCCCCCTTAGTGGGGTTTGAGTAGAGTTGGTAATCTAACATATTTTACTTCTA
GAACCTATTCTGTAAAATAAAGGGCCAAGGCATAATTATGCGAATAAGAAAATGATCACT
AGCAAAAACTGACAGCATAGTTGTGTTCACATAATAAAAAAATTTGCCTATGTAAAGTAT
GCTAAATTTCAATCTGTGCATATCAGTATAATACGAATTAAACCAACGATGATTGTAGGA
AACCGTCAAGCATCTTTCATCACCTGAGTGTTTTTTTTTTGTGCCAAATTTCATCACCTG
AGTTTCTTAGTGATCTTTCATCATTTTTCTTAGTCATAGTTCAGATATTACAAGAACAAA
CTGTTCTTCAACTAGTAACACAGAATACTTCCCAGACTCACAATGGTAATTAATGAGATT
ACACAACAAATTAAGTTAATCAGAAATAATAAGGGTAGTTTTTCCCATGCTTGATTTTTG
CTTATGTACTTGGTGCTCGCAGGTTCCATGAGCTACCAGAGTTTGATGATTCCAAAAGGA
GTTGCCGCAGGCATTTGCTAGGACATAACCAACGTCGTCGCAAGGTTTCATATGATTTCC
CAGAAGAGGGATGA
>NfoSBP11
ATGGAAGAGGTGGGTACTCAAGTAGCTCCTTCTCTTTATCTTCGCCAATCCCTTTCGAAT
CATTTTCATGAGTCACACCCCATGGCTAAGAAGCGTAGTATGCCTTTCCAACCTGCCAAT
TTTCACCACCAGCAGCCGCAGCAGCAGCAGCAGCAGCAGCAGCCTATGTTCACTTCTGGA
TTTCAAGAATCTAGGGACCACTGGAACCCCAAGGGGTGGGATTGGGACAGTGCAAGATTT
CTTGCAAAGCCATTGGAATTAGATGTAAGCCATGGAGGACCTTCCACATCTGTTCCATCT
GAAAGATTTGCAGCAAATTTGATGGATTTGAGAAGGAATCCTGTAGTGGAAGATGATGAG
AACCTCCTTCTGAAACTTGGTGGGAGCCGTGTGAATTCTGTGGGGGAGCATGTGTCAAGG
CCTAACAAGAAAGTCAGATCTGGATCTCCTGGTGGTAACTATCCTATGTGTCAAGTTGAT
GACTGCAAGGAGGATCTTTCAACTGCTAAAGACTATCATAGGCGGCATAAGGTGTGTGAA
GTCCACAGCAAAGCGACCAAGGCCATAGTGGGGAAGCAGATGCAGCGGTTCTGTCAGCAG
TGCAGCAGGTTTGTGACGTCATTTCCTCGATTTAACATTGTATGTTAAACTTGTTTGTGT
TCTTTTGGATTATCATCTGTGTCATGTGAATTAAGTTGGTCAATGTAATCTTTTTGTCAC
CTTGTGAATTAGGAGGAGTTTACCAGTGTTCTATGCTTCTGAGCTACTGTATGTATACAA
AATTTTGCAGGTTTCACCCTCTTTCAGAATTCGATGAGGGAAAGCGAAGTTGTAGGCGTA
GGCTAGCAGGGCACAACCGACGAAGGAGGAAAACTCAACCAGACGACGTTACCTCCAAGT
TACCTCCTGGTAATCGTGAGAATATTAGTAATGGAGATATGGATATTGTCAATCTTCTAT
CGATTATAGCTCGTGCACAAGGTACAAAATTTAGTTATAATGGTTTGTGCGTTCTCTCCA
CTGTTTTGAGCATGCATGTATTATGTATACTATGCATCTATAAAGCCTAAAACGTATATA
TTCACAATATCAGGGAACTCTGAAGATAGTAGCACCAACAACTCATCGATTCCAAAAAAG
GATCAACTTATTCAAGTCCTTCAGAAGATTAATTCATTACCTTTGCCGGCGGACATTGCT
GTGAAATTGTCTCTGTCAGGAGTTACCGATAAAATTGTTCCATATCAGGCAGAAAACAAA
AATAAGCTGAATGGAACTAATTCTCCATTATCAACTCTGGACTTGCTTGCTGTTCTCTCG
GGGACTCAACCAGGATCCCCTCCTGATGCCACTGCAATTCCATCCCAAAGAAGCAGTCAC
GGAAGCGACACTGAAAAGACTAGATCTCCATGTATCAACTTGCAAAAAGGACCACAAAAT
GGGTTTGCTTCAGTTGGAGAGAGAAGTAGTACCAGTTACCAATCTCCTACCGAATATTCA
GATGGCCAAGTCCAGGAAACTTGTACGAATTTACCATTGCAGCTTTTAAGTTCCTCTCCT
GAGAATGACAGCCCACCGAAACTGGCATCTAGTAGGAAATACTTCTCATCAGGTAGCAGT
AATCCTATGGAAGAAAGATCACCTTCATCATCTCCACCTTTTGTGCAAAAGCTGTTTCCT
ACAGAGTCCGTAAGAGAAGCAGAAAAGCCCGAGAGTATGTCAAATAGAATTGAGGTTACT
AAGAATGCTAAAGCTAGTAGAAATAAAGGCTGCTTTACATCTCTTGATCTTTTTGGAGGT
GCAAATAGATGTGTCGACAATAGTTCTGTTCAAAGTTTTCCTTACCAGGCAGGATACACA
TCTTCTTCTGGCTCAGATCATTCACCTTCTAGTTTGAATTCTGATGCTCAGGTATTCAGA
ACTAGAGGCTTGTCCTGTTTAAGACATCTATAATTAAATTGCTCTCTATTTTATGATTTT
ATCATGTGAGATTTCTTGACATCCTTGCTTCCTACCTCTCAGAATCGTTGTGGACGGATA
TTTTTCAAATTAATTGATAAGGATCCTAGTCAATTACCAGGAACATTGAGAACACAGGTA
TTGAGTCCATAATTTGTTTCGACCTCTTACTATTATTATACCCGACATATCCAAAATATG
ATAGATGATTACTTTTATTTCAGATCTTTAATTGGCTTGGTCAAAGTCCATCGGAAATGG
AAAGCTACATAAGACCTGGTTGTGTAATATTGTCCATCTATATATCCATGTCAACTTCTG
CTTGGGAGCAGGTAATAGAGGATAATATTGGCTGTGCTGTTTGTGTAAGATTATTATTTT
TTGTTGTGGGTAGCTGGTTGACTACTTGTAGCTTTCTTGTGGTTGTTGCAGCTTGAAGAC
AATCTGCTTCAAAACATCACTGCTTTGGTTCAAGATTCAGACGATCAATTCTGGAGAAAG
GGAAGGTTCTTAGTTAATACTGGCAAACAGTTGGCATCTTATCTAGATGGTGAGTGTTCT
AATGATATCAATTCTAGTAATTATACTACTTGAAGGTTTTAAACAAATGAACGGGTGGTT
TAAATTTGTTGACGGATCAAGGGCTTGTGTACTTTACATAAGCCGCTATAATTTTGATAA
GCCTATCTTTGACATTAAGTTATGTTGCCCGTCTACAGGAAAGGTTCACCTTCGTAAAGC
TCTGAGAGCATGGAGTTTCCCTGAAGTAGTCTCTGTCTCCCCTTTAGCAGTTGTGGGTGG
GCAAGATACCACTATTTTACTGAAGGGGAGAAATTTGAGTGCTCAAGACACCAAGTAAGT
AGCTTCTTCTCATTACTATTGTCATGTTGGTTAATATCTGTTCTAAAATTGAATTTTATG
CTATTCCAGAGTTTTTTGCACGCACGCGGTCGGGTACAAGCTTAAGGAAACTTTTGGATC
AGCCTCTGAAGATACTATAAATGATGAGATAACCTTACACAATTTCACGATTACTGGTGG
AGCTCCTGATTTACTTGGGCGGTGCTTCATTGAGGTATTAATCATGAAGCAATTTAATAT
TTTACATCAGCGCGTGCTATATTCTGGAAAAAAATAGTATTAGATTTGGAGTCTTATCTA
TATTACTTCTGTGAACAGGTTGAAAATGGTTTCAGGGGCACCAGCTTTCCTATAATCATC
GCCAATGCTACCATTTGTAATGAGTTGCGACTTCTAGAGTCTGCATTTGATAAAGCTTCA
GAATTACGAGAGGCTATCTCAGAGGAACCCGTCCTTTATTTTGGACGCCCTATTTCAAGG
GAGGTTGTTCTACACTTCTTAAATGAGCTTGGATGGGTACTCGAAAGAAAAAGGAATTCG
TCCATGTTTGAGGCCCCTGAATACAAGCTTCACCGTTTCAAATTTCTGTTTATCGTCTCT
GTTGAAAATGACTTTTGCTCTTTGGTTAAAACCCTCCTAGACATTCTACTTGAAATATGT
TTGGGTAGGGATGAACTATCGAGGGAGTCGCTAGAGATGCTGTTGGAGATTCACCTTCTG
AACAGGGCTGTTAAAAGACGGTCTAGAAAAATGATAGACTTGCTCATTAATTACTTTGTG
CCCACTGATTCTGGTAAGATGTACATCTTTCCCCCAAATTTTGTTGGACCCGGTGGAATT
ACACCTCTGCATTTGGCTGCGTGCACATCGGATTCATATGTCATGGTCGACACTTTGACA
AGTGACCCACTGGAGGTGTGTAACTTAATTTTTCTTCTTAATGTTTAAATACGCTTTTTG
GGTTTATGGTCCCATTTTTTTATATTATCACTAATAATGCCTTGTACCTCGCAATTTTTT
AGATTTCAATTTCCCATAAAACCGTTCTTTGATTACTTGAATTTTATTACATTTAACACC
TCTTTATTTTTCTCCTATTGTAGATTGGCTTGCGCTGCTGGGATTCTCTTCCTGATGCAA
ATGGCCTCTCTCCGTATGCTTATGCTCAGATGAGAAACAATCACCCTTACAATGAACTAG
TAGCTCAAAAGCTCGTCAACAGGAAAAACGGTCAAGTCTCTGTTTCGATTGGTGATGAGA
TACAAGAACAATCATTATCTGTGGGTCTGACCCACATGGCTAACTTTCAAATTGGACAAG
TAAAAAAATCATGTTCAAAGTGTGCCATCGTGGCTGCTAGGTACAATAGGAAGACTTCGG
CTTCACAAGGTTTGCTTCATCGTCCCTACATTCACTCAATGCTTGCCATTGCTGCTGTTT
GTGTTTGCGTATGCTTATTCTTGAGAGGAGCTCCTGACATAGGCTTAGTTGCTCCATTCA
AGTGGGAAAATCTTGGATATGGGGCAGTGTAG
>NfoSBP12
ATGGAGAATTCAATTAAGAAAGAAGAAGAAGACATGGAGGAAGGGCATGATTTTTCTGGG
AATGACAAGAAGAAGAGAGGCAGCAATGGTGCGAAAAAATTAGGAAACAATAGTAGTACT
ATTGTAACCGGTGGTGGTTCGGGGAGTCCGATGCGGTGCTGTCAAGCAGAGAGGTGCAGT
GCGGATTTGAATGATGCTAAGCAGTACCATAAGAGGCACAAAGTTTGTGAGTACCATGCA
AAGGCTCAGGTTGTCGTTGTTGCCGGAGTTGGCCAGCGTTTTTGCCAGCAATGTAGCAGG
TTTGCAGATAATATATATGTGTACAAATAAATATGTAGGGATTTTCTTTTGCATAGGCTT
TAATTTTGTGAAAATATATTATTAGGATTTTGTCTGCATATGTGTTAAACTTGATCTATA
TGCATGCTTGATAGGTTTTAAGAAAGTACTTGTAAATTTAAAGCTGTAAGTTTGATAGAT
ATTGCAGGTGACCATGTGTATGACAGGCTGCCAATCCCAACATGGTTTGCTTGTAGTTTC
TTACGTTTATTCATTCTAAATATATGTATATATATATATATATATATATATATATATATA
TATATATATATATATATATATATATATATACTAACTATCTCAGTTAGTAGTATTGTAACT
AATTACTTCATCGCTTTCAAATTTAGGTTTTTTTTATAAGTAATTAAAGACTCACCTACA
TAATGTTTTCAGTAAGTCTTGAATCCTCAGCACTAAGTGAGATCTTAAACACATATATAA
AAGCTTTCTGCCTTTCTGGAAATAGTCAGTTGCGTTGGGCTTTCCAATCATACTTTTGCA
ACTATATATGTAGTATTTCCTCTAGACTATACCATTAAATCTTTATAATATGTTAGCTAC
TTCTGCAATTTTGATTATTTACTTAATTCAGAGTTAACGATTTACGGTAAATGTACAACT
TGTAGTGCATAATTAGAAGAAAAACCTTCAACATTCACTCACAATCTCACATAACATGGA
CCCATGTATACAAATGGTGTTTAGGTTTCATGAGCTATCAGAATTTGATGAAGCGAAAAG
AAGCTGCCGTAGGCGACTAGCTGGACATAATGAGCGCAGAAGGAAGAGCTCATCGGATTC
TCATGGAGAAGGCGCTGGTTCATCATCTGGCCGGAAAGGAAGTACTGGGAGTAAAGAACA
TTGCGGGATGCAAGAAAATGCCACCACTTTCAAACACTTCCAGATCAGATAA
>NfoSBP13
ATGGCTTCTGCTTCTTCCTCTGGCTCTCCCAGTGCTGCCTTCGAAATTTACTTTGACGAT
GTGGGTGCTGCTGCCGGAGCTGATTCCGGTGGTGGGTCTTCCTCAGCCGGTGGTTCTCCG
GCAAAGAAAGGGAGAGGTGGTGGTGGGGGGCAGGCATCAGCAAGGTGTCAAGTGGAAGGG
TGTAATGTAGATCTGAGTGATGCTAAGAGCTATTATTCAAGGCACAAAGTTTGTGGCAAG
CATTCCAAATCTCCAAAGGTCGTTGTTTCAGGTATTCACCAAAGATTCTGCCAGCAGTGT
AGCAGGTCAGCCTCCTTCATTTCTGCCTTCCTTACTTACTTGTATATATCTATCTAGTAC
ACTTGTATATAGTTTTTTTATATATAATAATAATAGGCTGTGCAGGCATATTTTATTTGT
TAATTTTGTTGTTCAATAGTTTGTTCATTGTGTTTTTCATGAATGCAATCTATCTTATTT
TGGTTGATATATATTTTGGGGTAGACTTTCAATTTAATAAAAATAAGTTGGTAATTATTA
TAAGCAAGAGTAGTACAAACTAAGGCTCCGTTTCGGTAAACTTATTTTTCAGAAATAAGT
AACTTATTTTTAAAAAAAAGTTAGAAATACCTATTTTTTTCTGAAAAAAAATATTTTTTT
TTTTCAACTTCTAGAATCTCAAACATACGTTAAATACTTATTTCTATAAAAAAATTGTAA
ATGCGAATTTTTTTCCGAAAATAAGTAACCTATTTTTTTTAAAAAGGTAAAACAAACAGG
CCCTAAGATTACATGCTTTTGACTTTTGAGGGTGCATAAAAGTCCTGTTTCCACAATTAA
CACTGGGTGAGAATTATACAAAATTAAAGTGAGATGATCGAGTTTAATAATGTTTTTGAG
CGAGAGATTGACTCCACTCTTGTATTACATTCATACTAGTGAATTTGTGATTTTACCCTC
AAGTTAGAGATCAAAGATTTTCAGGCTAAATAGACTTTTTATTTCATTTCGTGTTTGTTA
TTGTATTTTATTCAAAATGACTATTGAAGAAGAGACCTCCACGAAGTAAAATGGTGGATT
GTTGTGGGAAGTTTTAGTATTGTAGGGTGTTAAATTCTTGTGTGAGCTTTAGCACTGCAA
GAAAGATGCAGATGCAGTTAAAAAAGACACGGCTAAGTTAGATTGCATTTTGGTGCAAGA
ACTTTTGTTGTATCCATGAGTTGATTGGGGTGATTGGGATGCAACCAAATGTGGTCAAGT
TTCTCTCATGTTTTCATAAAGGATCATATTGGAAGATCTCAAGTTTTTGTTGATGGTGGT
AGGAATTCACATTGATGGATGATTTGCTTAAGTTCGTCTTGAATTCTTATACAAATAAAA
ATAGTAATTTCAGTCGAGTTCTTATTTATGATAATTTAGGTGTTTGTTATTTTGGTAGAA
ACATCAGTCGGTGTTATGATGATTGTTATGGTAATTTCATTTTGCTTGGCATCTCAAGCA
ATCATCTGTTAGTGACAGTGTTCACAAATTATGCCAGGTAGATTATCCTAGTCCAGCAGC
AGATCTATGCTAAACAAGTCTCCAACTAGCTAACCTGCTCTCTCATTATCTTTTATCCAA
CTTTGAAGAGTTGCATAATTTGTATCTTTTACAATCATTTGGATGCATGATGTTAAATTG
TTATTATTTTCCTACAGAAAATACTATCCGCAAAGAAAGAAGGATCCTTGATTTTGACAT
ATTTCCGGCAATTTTTTTATTCAATATCGACATTTTCTCTGGGTTTGATTATGTTTACTT
TTTAAGATAGAGAACACACAAAATTAGTATAATAGGATTGGTAGTGAGCTGGCTTGCTTT
AACAAATTGTTATATTTGTTACCTTGGATAGATTTGAAAGTGAAGGTGTTTGATGCATCT
TATGAGTTCTCCCTTATCTGATATTCATGCATCTATTGTTATGCTTACAGTGTCAAATGT
AAACATAGTTTTCCACCCCTTTTGATCGTTTGTCATCTACTGTAGATAAACTAACCTTCA
TGAGGGAGCACTTTGCGATATTTGAAAGTTGGATCATTAAGTCCTTACCAAAGATCCTGG
TCAAAGAGATAATAATCAGTGACCTGCTTTTGTTATGTACTAGTTCAGCTTCCCTCTACT
TGCAATCATGGGGCATTGGCAGATTTCCCTATTAATATTATGCCTACTAGTCCCTCTCAA
TGGTTTGCCTTGGTTATTGCTTGATGTCTTCAAAGAGACAGGAAACATCTTGTAAATACC
CTCATCACTTCGGTGAGTAGCTTTTAGTTATTTATTACAAAAAGACTTTCTCCAAGGATA
TTCCTTCAAGTTTCTACCGGCACTATGAATCTTTGTTTCTTTCGTGTGATTTTTCTCACA
ATCTCACTTGACCCTTCGTAATCTTCAACCAGGTCAGAGCTGACCTTGTTTGGCTATCAA
ATTTCACTTTTTTTTGGTTACCAACACCAGTTTGAATCCCGCATAGCACTCTACAAGACA
ATGAAATGACATTTTCCTTGCTCTATTTTTACTTTTTCCTTTTCTTCTGAGGATGTACTT
GAGTTGTTGGGGATGATAGGTGGGTTTAGGACTTCCGTAATGCTAGTAGGCGTTAAAAAC
TGAAGATTCAAATATTAGAAGGCTAAATGGACAGTTATTAATTAATTTGAAATCCTAGCA
ATGTTAAGTTACCATGTCCGTAGTTTCACCGAGCCAACTATGCCGGCCTTCCTCCAAGTG
TCCAATGCAAAGTGAGCCACACAAAAGACTAATGAAATCACACAAGAATACTTGGAGGGA
AATATACAAGAGCTTCTCACTAATAGCTCTGTAACACGCAATTGATGTCCAACCTTAGAT
GCTTGGATCATTACATATGAGAGGGGGTTCACCTTTCTATAGGCCTCCCACCTCCTATAA
GGGGAATTCAGGAATATGTACACCATACACTATTATAGAGTATTTCGTAAAGTATATTAC
AAGAATCAAGATATTATATAAGATGATTCTAGATCCTGCTCTATCTAATATTAAATATGT
ACAAGAGTTCTGTGAAAGCTACCCAAGTCATGAAGGTCCTGGAACACAAAGTTCTCAAGT
CTTAGTTGCCTCTCCAATGTTAAAGTGCCTCTAGAAAACTCTACTGCGTTCCAACACATT
CTAGAGTGTCTTGGACAGATCCGGGATTCTCTAGAATGTTCCGGTACAGATAGGCCGTGC
ACACCCTTGTTGGACCTGGGCGCTTATAGATGGTTTGGGCGCCCTAGGGGGTCCTGATGC
CTTGGAACCCTAGCGCTTGCCCATGGTTAAGCTGGTGGGGCATCACATTAAGCTCTTGGA
TGTCTTATTTGTGGTACACAGCTAGCAAATGTGAAGATGAATTTTGGATTCAGTTAACAA
TAAATCTGTACTTACACAAACCATACTTGGCCCAGATGTAGATATGCTACTGCAACCATG
AAATAGATGTAAGAAAAAAGCTTTGAGGTTAAGATTGTCAATACCTGAACTGCCTGCTGA
TGGAAATTTATAGCACAAGATAAGCTTATTGATGGTTGGGCTAGGTCAACTTATCCACAG
CAGCACTTTTATTTACTAGTGGTACTAAAATTTGTATGATTTAAGGCATTGCGGGTTAGT
ATGTGTTAGTTTTGAATCGTGCATGACTTTTTGGTTTTACGGATCTCTATTGTACCATGT
AATAATAAAGGTAGCCTGTATACTTGTGGTACCCGTTCGTGATATTTAGTAAGAAGTACC
AGTATAACATATTAGTTCCTGGGTGACAAAAATGCCTGAGAATTTAAGTATCAATCAATT
TCTTTTCTACATCTTACTGTGATGACAGTGTACCAGTTTAATGATATGATGATGTGCCAT
GCTCTCCATTTCTGCTGGCAGTTAACTTATTTTTGGGTACTATCTTCTCAGGTTCCATCA
GTTGCCTGAATTTGACCAAGAAAAGCGTAGTTGTCGTAGACGTCTGGCTGGCCACAATGA
GCGTCGGAGGAAGCCACAAGTAGGATCCCTGTTGTCCACAAGATATGGAAGTTCATCCAT
CTTTGGTTAGGCATCCTTAAATTATTGTTGGCAGATCTTCATGAATTCTCTTTAAGTTTC
ATCAGATCTGTCTGTTCTGCTATGAAGTCCAATGCTAACAAAGTTCAAATGTTTGATACT
GACATAGTAACATGACAGGAAACGACAGTGGTGGTGGAAGCTTTCTTATGGACTTCTCTA
CATATCCAAGGCACACTGGGAAGGTTGAATCGGGCAGTCAGGACCCCGGTTCTGAAAATT
TTCTAGCAATCCCATGGCACAACTCAGAAAGCCGTTCTTCTGAGCTTCAACGTTCAGCAA
ATAAGAGCATCACCTACCCTGGTCATGCTATTCCGTCCGGAGGATGTTTTGATGGAGTTT
CAGACTCCAGCTGCGCTCTCTCTCTTCTGTCAAACCAATCCCGCGGCTCAATAAACCGAT
CTTTGAGTCTTGGGGCAAATTACCAAATGGATACTTATGGTTCACATATGGTTCAACCAG
CAGCAACTCATGATTCAAACATCAGTCAGTTCTCAAGCAACTCATGGGGTTTCAAGGGAA
ACGAATCTGGAAGTGTTCCATATGATATGCATCCTGAACTGGGTCTTGGTCAAATATCAC
ATCCCAGTACCAGTCAATACACTGGTGATGTGCAACTGACCCAGCAGAGTGGAAAACAAT
GCATGGACATTCAGCATCCAATGGGATACGACTCTTCTGCGCAGCATATACACTGGTCAC
TGTAG
>NfoSBP14
ATGGAAACCGCCTGCAACTTATTCCACAACAATAATACCACCTCTAGAGGTCAAAATTAT
AATTTTACTACTTTTGCATGGGACAATAACAACAATATCAACAGCAACTGGGAACTTGGT
ACAACTTCCACTGCATCGTGTACTACTACAACTTCGGACACCATCACCTCACACTATGAT
CTTCGCCGTCATTTGGAATCATTTCACCACCATGCCACCGCCGCTCCGGAGATGCTGTAC
GGCGGAAGCCATGCACTCTATAGCGGCGGTGTGAGTGGGCCCCACAACCATCCGGACCCG
CATCTCATGTGCTTGAAGCTAGGCAAGAGGAATTATTTTGAGGACCCTAATGGGAGACAT
GTGACAGGGTTATCGATAACTAAACGGGGGAAGGCTTATTATAATGGCGGTGGGGTGGTG
ACGGAGGCGGTGACGGTGGCGATTCCGGCTACGGTACCTAGGTGTCAGGTGGAGGGCTGC
CACGTGGCTCTGCTGAATGCTAAGGATTATCACAGGAGGCATAAAGTTTGTGAGGTTCAC
TCTAAGGCTCCTAAAGTTGTTGTGCTTGGATTGGAACAACGCTTTTGTCAACAGTGCAGC
AGGTGTTTATACATTTGTTGAGTGCATTAGTCTGTGTATATTGTTAGTTTAAGTGTGTGT
TCCTGTCTATTCATAGTATTAGATAGGGTAATTAGTTTAAGGTTTATGTGTATATTTTTG
TGTGTGTGGTCTAGCTATATATGAACATAGAAATAACATATAAAATGGGGTTTAATCTGT
AGGTTTCATTTAGTGACGGAGTTTGATGATACAAAGAGAAGTTGCAGGAGGAGATTAGCA
GGACACAATGAGAGAAGAAGAAAAAGTTCTCATGAACATTCAACTACTGTTCCAAGAAAC
AATAATCCCAGCTCTCAAGGTAATTTTCTTCGGAAAGAAACAATTCATGTGTAACATTAT
TTACGACTTATAAAAGTGTTAAGTAACTAGCTCTCCTAAAACTGTAAGATGTTAAGAGAA
AATTTGATAGTACGAATGTATGAGAGGTTTGAGGACTTGAATTCTTGTCTTCTTAAACCT
GTTTCTGTTCTTGTAATTGTGGTTTTCTAGGAACACTTAAAGCTAGATTTCAAAATTCTA
TAAGCATTGTAACTTGTTCAAGAGAGAGCTCGAAACTTAGTGAAGGTTTGAGTATTTGAA
TATTTAAATTTCTGCCACCGATCATTAATACCTCATAAGTAACATACAAGTAAAAAATAA
ATACCTATGTAGGTATTTTTTTTGACTTATAAATAACTTATAAAAGTAAACAAACACGCC
TGATCTGTAAATAAAGTCCTAAAATTAAATAGGACACTAAAGTTGTATTGAGTAAAGTTG
TATTGAGTGAAGTTGTACATAGGTACTATATTTAAAGATCTGGTAGAAGTGTTTGAAATT
CTAACTTATGGGCTATATGTCAGCACAACAGCTATGCCGATAGTTTGAAAGAGGAACAGG
AAACTAGCTAGTGACTATGTAATTCAGAGAGCAATCCCATCTTTGAGCGTACCTATAACA
TAATCATCTAAAGCCTGGGTCCTATTTAAGTAATCTGCATAGTTTTACTTGGGATACAAA
TCTATATACATGTGACAGCACTGCCCACACCTTACTTCCCAGGGGGGAATACGAGTATTT
TTTATTTGTGGATTGGTTTAGAAAGGTGTATATATATAGATTCTACAAATTTGTAGTTAA
GTTGGCCAAAATTAAGTTACGAACTGTTAAAAGTAATTGAAAGACATTTAAAGCTATGCA
AGTTGATGAACTTGCACTTGCAACACATTACTAGTGGATGTATAGAGGACGGTAACTGTT
AAGTGCTGAACTGATCCACTCTACCTCGTTTTGTAACTCTATGTAACATATATGTTATAT
ATTTTTCTAAACATAGATAAATTAATGGCAGATAGATTTTCATACTTATCATCATCATCC
TCAGGCCGTGCTCTCTCTCTTCTGTCAGCGAGGAACGAATCCTCTATTTCATCCCCTGAT
CTCTCTTCAAGATGCAGTGCTGCTCTGCGAGAACTAATTGCAGAAAACCGTGCAGCCCTC
CTTGCTAAGCAGTATGTCATCGACAAAGACTGGCCAATTCACCATGCAATGGAAGATGTA
AATGTGCAACAAAATAATCAGTCGAGTCAACCTCATTATCATCATCCTCTTGTTTCAAGC
AATGAGCACCACGTGTTTTCGGAGCCACAGGGTTGGGACCGGTTTGATGAACCAGGCACG
AATAATGTGACACTGGATCTTATGCAGGCTCCAACTTCAGCATTTCAATTGTTGTCAATG
AGGGGAAAGTCTAAAGAAGAAGAAGAGTGTTCTCAGTTGTGGAGCTCTTTCGGTTGA
>NfoSBP15
ATGTTGGACTATGAATGGAGCAACCCATCAAGCCTGATGGTAAATGGAGATGACCCACCC
GACCAAAATTCGGGTCAAAACCCACAACTTTACAATCATTACTCTCAAAATTTGAACCAA
AACCTCATAAACCCTAATCACTATCACCATCATAATACTTATGAAACACCAACCCACCAC
CAGCATTTTCACCACCCACAAACTCATAACACACATTTCCAATCTCTCTATGACCCGAAC
TCTTACGGATCATACCCGAACCCGGACCCGAGAATGATTTCACTCGACCCGGTTCATGAC
CCGACCGGGTTCATGATTGTACCCAAGAGTGAACCGGCCGGTTTTGATTACACTACTAGT
AGAATTGGGCTTAATTTGGGGGGACGGACTTATTTCTCTTCATCCGAGGATGACTTTGTG
AACCGGTTGTACCACCGGTCCAGTATGGTTGAACCCGGTTTGGCAAACGTTCCGCGGTGT
CAAGCTGCAGGATGTAATGCTGATCTCACTCATGCCAAGCACTACCACCGCAGGCATAAG
GTGTGTGAGTTTCACTCCAAGGCAGCTACCGTCATTGCCGCCGGTTTGACTCAGCGGTTC
TGCCAACAGTGTAGCCGGTTCGTGAAAAGATAACTTCAAATCCCTCTCCATGCATTTAAA
TTTTATTATTTCGCTAAATTTTAGAAGAAAAAAAATATAGCACTTAGGTTAACAAATTAA
AAAATATAACTTCATTTTATTTTGTATTGTATTGTGACAATAATGCCCTTGCAATTGTCT
TACCTGCTAATGATTATTTATAGGATGGGGATGATCCACAGGGCATTTGCGTCCCTAAGT
TTCTGTATTTGTCTCTACGTACTATTTGTTCATGATAATCATATTTGTTCATGCTTGTTA
TGGTAAAACCAGTCACGGATTCATGACATGAAAATTTTATAATGTACTAATGTATGCATA
AATAAACCATTTTTTTTATTTTTGCTAATTAGAGTGCAATTTTTTTTCTTTCTCCTTTCT
GAAATTTGACAAATTGCAATTGAAAATGGAACAGATTTCATCTCCTGACTGAATTTGATA
ACGGCAAAAGAAGCTGCAGGAAAAGGTTAGCGGATCACAACCGCAGACGGCGAAAAACTC
AGCAAACAAATCAAGATCATAACAAGTTGCAGCTGGAAAAGGCTCATAATTCATCATCTG
AAAACCTTGCAAGTAAGTGATATCTAAGTACCTTTCATATTTTATTTTATTTCATTGTTA
ACAGTCAATTGCAAAAAAATTAGACACTAACACATGATCTAATGTTTATCAACTAGGTTA
CGAGATCAGGGATTATAAATGCCCTTCGTATTAATCTACTGATATATGAACAAACATATA
CCTTTTTTTGTTGTCGTTGATAAGGTCAATTATAATAAATTTAAATATTTACGTACACAT
TTGTAGACAACCATATGTTCTTCATGTAAAATATTGTGGGCATTAATTGTTTTTTGTTTC
AGGGTCTCCACCAGACTCTGGTGTGCATTCATCTTCATCGGTGACTATTGCAGTTTCGCC
CCCACGGATTTCATTGGATCCATTCCAGCAAAGATCTAATTATCGAACCTCTAGTTCTTC
CATAAACTCTGTTTTTGACAAATGA
>NfoSBP16
ATGCACAATCCTCCACCACCGCCGCCGCATCAATTAACAGAAATGGACTCAATCTCAATC
CAAATGTTCAACGACGACGACGACCAACACCTCCACTCCTCTGGCCCATGGGACTGGACC
GACTTTCTCGACTTCGATCAATTCACCGCTCCTCCTATTCCAACCACCTCCAATCCACCG
CCGCCGATCATTGAACAATCGCCGGACGGTTACGCCAGTAATAATTCTGATAAGGTGCGA
AAACGAGACCCGAGATTGGTCTGCTCCAACTTCTTGGCGGGTCGGGTTCCCTGTGCTTGT
CCGGAGCTAGATGCGAAACTTGCGGAGATGGAGGAGGAAGAAGAGATTGGACCCGGGAAG
AAAAGGGCGAGGACTGTTAGGGTGGGACCGGCTGGGTTTCGATGTCAAGTTCCGGGTTGT
GGTGTTGATATTAGTGAGTTGAAAGGGTATCATAAGAGGCATAAGGTTTGTTTGGGCTGC
GCGAATGCCATTAGTGTGTTTATTGATGGAGAGAATAAGAGATATTGTCAGCAGTGTGGC
AAGTGAGTAGTAAAGATCACTCCTTTTTTACTTTGTTTGTTTGCGTTTATTGCCATATTT
GAGGTCTTATTTGTGTATTCCTGTCCTGGTCAAGATAGATGGTTATTATTTTGATGATTG
CGAGTAATCAGAATAAGGTAATTGTAAGTTGAATGTGCACAAGTAGTTTAAGTGTAAAAC
CCATATTGTTTGTTGGATAGAATATAGAGAAATAAAGCTTTAGATGAATTAAATCCAACA
TTGTATTTGATTTTCAAGTCTTGCGTATTCTGGTCTATATATTTAAATAAAATGGTGGAA
AATGCTGATTGATATGCCTAGTGTAATTGCCAATTGACTTTCTTACTTAACTGATACTCA
AATTCAATGCCTTTAAGAATATGATCAAGTAGTACAGTGTAAGAGCTATCATTTTGATTA
CTCTATATAGGATTACACTATAGGCGGTATCGTTTTGATGACAACATGATTCATATTTCA
TATAAGTTCATATAGAACATAGCGTCACCTGCCATGGCTTCACTACATTGTTAATTTTAA
AGCATATTGAATTTGGCTGATTGTTCAATCTTCATAATTCTCCTCTAGTTGCCTTACTGC
GATAGCTTTCTCGTTGGACTATCTTGAATACTAAATTTATGTGTAACTTGTAGATAAGTG
ATTCTTGTACCTTTTCTTAAATTTTGGCGACTTAGATGGATGGAGTGTTTTGAAAAACTT
ATCTAAATCAAATCTTTTGAACTCGAGAAAATTGAAAGTGAAATCTTCTACATTTTTGTG
CTGTATGAGAGGAAAAGACAGTTTTGAGCCGTGGTGTCTAAGTTTTCATGTGGTCAATTT
GTTGCTCTTCTGAAGTATTATACTACTGTACTCTTGCAGGTTCCACATTTTGTCGGACTT
TGATGAAGGTAAGCGCAGTTGTAGACGGAAACTAGAACGCCACAATAACAGACGCCGAAG
AAAATCTACGGATTCCAAGGGCCTTACTGAAAGAGACACTCAACAGCCTTTGTCAGCTGA
AGATGTTGGTTGTGATGATGAGACTGCGAGAGGTATTAATTTCATCATACTGTTGCACAA
TCTGAGTTAACTTTACAGAACTGATACTAGAATAAAAGGTCTTGCATAAAGTCGCTTCGT
ATTTCCTATGAGTATATGTTTTAGGTTGAGAGGGACAAATACACAATCTTTTTGTCTTTG
GTTCACATGATATTCCGTTATTCTGGCATGGAATTCCATGACAATATAAATTGCTTGTAT
GTGAGCACGATTTAGGAAGTTCTTTTTCACTGTGCAATGTGCGCAGGATTGTGATATCAC
AAACTTTGTTTATCTTTGTTGGTTTAGAGTGAGCTTGCTCTTATAAATGAAGGGTTAAAA
AGTGGCTTAATGGGTTTGTGTATGTCGCAGAGACAGTTTCCTTAAACAACCAGATGGGGG
AAAGGGAAACATCGCTGGATGTCGATAGACCCGTATCTTTACTCTGCTCGGCTCCTGGTT
CTCAAAATATCCAGAGTGATAGTGGTGTATCTCTTGCAGCCTCCGGTGAAACTCAGTGTG
ATGAGGAAAAAGAGAAGTCTAATCAGTCTCCATCCTATTATGACAATAAAAATGTTTTCT
CCTCTGTGGTAAGTGGTGGCGAAATGCAATTCTTGCTGCCTTATATGTTATTTTGTTTTA
GTGGACCACTATTTAAATAGATGATTCAATGTCTGACTGCAGTGTCCAACTGGCCGGATC
TCATTCAAGCTTTATGATTGGAATCCTGCAGAGTTCCCTCGACGTCTTCGGCACCAAGTA
TTAAAGGATTATTATTACAGTTTAGTATTGAAGGGGGAATAAATCTCTATTTTGATTAGT
AATGTTTGGCTTTGAGTAACATAAAGTAAATATTTTGCAGATTTTTCAGTGGTTGGCCAG
CATGCCTGTTGAGTTGGAGGGATATGTCCGTCCTGGTTGTACAATCTTGACTGTCTTCAT
TGCAATGCCAAACTCAATGTGGGTTAAGGTAACATGTTCACTTATTGCGTGATATTCGAA
AGAGAAAACTATAAGTTGGTTATGTTTCTCAATCTTCTTCAGATCGACCAAGGTTTTAAT
AATAATAAGAATATGAACTGAAACATATTCTTCCTTACTGATTCTTAGTGGCGTTTGACC
TACACATCAGACCGAGGGAAATGATATTTTTATATATTTGTTTAAAAGTCATATACTGGA
GAACATTTTAGTAGGAACTCGATAATCGGTGGCTGATGACACTGATGAGAAAGTTATAAA
TTATTAGTATTATTATTATTCAGAGAATCTTTGTTTCTTTTTCTCCTTTTACTGCATTTC
ATGTAATTTATTGTATATCATGTAGTTTAACTTATTTTCAATCTTTACTTTAGTCTTGAG
ACTTAATTTCAGTGTAAATTGTATCTGAGCAGTTATCTGGAGATCCTGTTGCCTCTATAC
GGAGCCTTGTTGCGCCTGGAACCATGCTTTTCGGAAAGGGAAGCTTTTATGTGTACCTAA
ACAACGTCATTTTTCGTGTTTTGAAAGGTAATTGCAATTGGAAGAGACTCTGATTGTACG
TTCATATTTTCCCGTTTTTTTTATGTTGTTAGGAAACCTCCTTTATCCTTTGAAGAAGGA
ATAGTAGAAATAGATGTTTGTTATTCATTCCCATTTATTAGTTTTTTTTTTTTTTTTTTT
ATCATATTGGAAATGTCCCCCTGAAGACGGTAGTTTAGGTTACATGTTTCCAGAGCACAG
AATACTAATTTAACCCCCTCTTATTATAATTGGTCTCTCATTTACTTTTCCTAGTTATAG
GACTATTATATACATCCCGGATGCAAAGACTCCACTCATAGTTTTGAATGTCGCTCCAAA
CGAACATTTAACAAAGCTGAAGTTGGATAGTCAGTTTTTGTCTAAAATTGCTTTGGTTTC
TTGAAGTTCATTGTCATGTGTTTTTGAAAGACGCTAGAGTTTCCAAATTTGATTGGTTCT
ACATCTAATAAATGTAGAGGCCCCCAGTATGCATATAGGAAGTACCACTAATAATAATTC
GACATGTGGCATTTGGGATACACTTTCGGACCTCTAGCATTGTTCTTTGTTTTTATTATT
AATCAGTTCTTTTGCTCACTATATTTGTTTCTGTAAATTTGAATGTCTAATAAATGCATC
TATATACCTATGATTAATGTATATTTAAGTAATTCACTTTTTGGTTTTATATAGCTGCAT
GAGTTATAATAGAGTAATAACTTTAAAAATTTTTAGGACCAGAACAGTTGCTGGGAAATC
CCTTTTCTATCTTGGATGACTGTTCATTTTTATGTCAGATTTTCTTCCACTCTGTCCATC
TCCTGCACTAGATTATCCAAAACTCGATTATTCATGCTTTATAACATGTTTTAATTTTAT
CATGGACATAGATGGAACATCTGTAGTGAAAGTGCGGGTGAAAAAAGAGGCTCCCAAGCT
TCATTATGTTCATCCTACATGCTTTGAGGCTGGCCAGCCCATGGAATTTCTCGTTTGTGG
AAGTAATCTACTTCAACCCAAATTTCGGTATACTCTTGCTGCCTCATCATGACACAATTC
AGATTTTTACCTAGGTACACATAGACCTGGAAAAACAGGTGGGTCGTGTACTTTTCGTGT
CGTGTACTTTCGTGTCGTGTACTTAAAATGTAAACCCAAACACAACACGAAATCCAGTCG
TGTACCTGATGTGTAGACACGAACACGACACGACTAAAACACGACACGACATTTTTCTGT
GTACTTGAAATGTACACGAAAAGTACACGAAACGACACGAAACGAAACGAAAAGTACACG
AAAAGTACACGAAATTACAGAATTATATATAAATTGCTTATAAAAATAAAAAATATGTTA
TATAAATATTATATATTTATTTATTTATTTATTTATGTCGTGTACTCGTGTCGTGTCGTA
TACCCGAAGGGTAAACCCAAAACCAACATGAAATCGGGATCGTGTATTTTCGTGTCGTGT
CTTATTCGTGTCGTGTACTTAAAATGTCAACCCAAACACTAAATTTTTCGTATCGTTTCG
TGTCGATTTGTCGTGTCGTGTCTAAAATTGCCGGGTCTAGGTACACACATAGGTGCACAC
AGCAGTTCACTAGAGCTTGTACTTGGGGCTTAGAGTTCAGAATAGTTTGATCAACGATTA
AAAATTGACCTGGGTTCCTTGGGCATTTAAAAATTAATTATCTCGTTAAATAACTATATA
GTGATACATGTGAACTGAATTTTGATTTAAGAAGTAAATTAGTCCAATATCTAGCAGATT
AGCAATTATTTTAGGAGTGAAGATAGACAAGCATATGAATATTTGTATGTGCTTTGTTTA
TATTTTTTTAAAAGATATTTATCTGTTTTAGCACTGAGGTTCTGGTAAAAGTAGTCGTGA
TTTTGGAAGAATGGTAATCATACCCTTCATGAGAACTTTTTTAATTGGTTATTGTAATTT
GACCTAATAATCTGGAAAGCGTTTTCTTGATTATGGTCTTGAAGTACCTTGTCGAGATAT
CACCGTACGTAGATGCCTTATTGTTGCTAGCTAAGGATGTCTTTAGTTATAACGAAACAC
CCCTGCAGCCGGCGGATCACATCTTTACCCCCAACTTGGAGGTCATTCGTTAAAAATGAA
TGGTCCATGTTGAATGATTAAAAATTTATATTCGTACAACTAGAACTATTAGAGTGACTA
TTCTGCTACTTTTTGTCTTAATTAAGGTATTATTTGTTTAATTTAGCCCAAATAATTTAG
TATCCAAACAATCTTAATTGATGATTGATTCATGGTAAGGCCATTCAATTCCATTCGCTC
ATAAACAAATGTGCACTTATAGTACATTCTACAATTGTTTTATGGTAGTATACATTATAC
TGAAAGAGTCCTAGCTACTATCTTAAGCTGGATCTGAATTATGTATGATAACTTAATAAC
TGATTCATTTTCTTCTTATACTTGTCCATTTACAATATGTACTAAAATTGTGATGTCTTA
AAATATTAAGAACTTGTTGGGACTTGCAACGAATTAGTAGATCAGGCTGATTGGTCTATT
TGTGTGCACGTATTTGTTGATTCTGTCCCACTACCGAATAAATATATATCTTCTTTAGTC
AGAGAATTTTTTAGAGCAGTACATACTAAAAAGCTTGTATACAGCAAAATAATCTTTTTG
GTATAGCAATTAGCAACCTATGTGCTGTTTCGCTTAGCAGTCTTTCTTAATTAGCTTTTA
CTATTAAAATAATGTTATATTCCATTGAATAAAATTAAATATAACGTTATAACCCATTGA
ATAGAAATCTAATTCTATTTATCTACAGTCTTACAATTTAGTTCTGAGTACCACACGTGT
GGGTTCTTTACATTAAACCTTCAAGTGCACGTCTGGTGTTTATCAAAGAGAGTGAATGAA
GATTTTTGGCGAGCTTACTTACTCTGTGTATATTTTTTTTTATCAGTAAGTGAAAACCCT
TAAAATCTGGGTGATATAATCAGAAAAGTGGTGATGGATGCAAGTGAAGAAAGTATGTGG
GCGTGTGTTGGTGATGATGAATCCACATTCTGAATGGGTGTTACTCTCAGTCCTTTCAAA
TCTATTACATATTATGTATCAAGAGTTGCAGTAGGGAAAATTGTTGTGGTCAGAGAAGTT
TACAGAGAGGAAGTGACTGATGGTTGAGGAGATGTATTGGACAAGTGATGTTGCCTCGAA
ACATCAGAAATATTACATACTTCTACTATGATCATTTCCATGATTTTCACAGTTTTTTGC
GAACTTTTGGTTGACAATTAAAAATTATTCATTAATTTTTTATGTATAATATGTCTTCAA
TAATTGTGAAGAAATTTTAACTTGTGAAATAAAAGTATCAGAAACAATTTTTGATACTAA
AGATAAAATAATTTCTATTGAATGTAAAACTAGAAATATTTCAAGTTTAATTAAAAGCTA
TACAATTACTACCAATTTAGTGCATCAATGGAGTATTAAATTATACTCCCTCCTGTCCCA
AATACTAGCTAGTCTAGCTTTTTTAGACTACTACACACAGGCCAGAGTACGAATTAGATG
AAAATGTAATTTTCATTCTATGTTTTACTCGTATTTAATATGATAGTAGTGATTGTATTG
GAATTGTCTAGAAGGTTGGATATAAGTAAGGGTATATTTGGAAAAAGGACATTTATTGCA
CATAAGTAAGTGAGAAAGCTATTATTTAGGACTTTATTTCAAAAGTTATTATCTGGGACC
TGAGGGAGTGATTTTTTTATACTTATTTAGGAACTTGTACAAATTAGGTTAGTAAGATGT
TATGATTCAGATGTTTTATTGAGATATAATAATAAAAACTTTGTTTATTCAAAATCCAGT
TCCGAACACTTGCTGTTCTATTCAGCTTTTGTATGTATGATTTTTTTTAGTTCTATCAAC
GACACTTAAAACCAGATAAGATTTGCTCACTTCAACCCCATATTTTATAGAAGTTTTGCA
AGTCTACTATAGTGTCTTGCTGCTTGTTACTCTTTACTGGAATGTATTCAGTAATTTAAT
TCAACTTCAGCGTTGTTGGTGTAAGTCTGCTGTCTGGTTGTTCATTCCGGAAGCTTTTAT
ATGCATCTGTTGTTCACTGATTGTCTTGAGAATTGAGATGTTGATTGTATCGCTAATTCC
ACTGGCAGGTTTCTTGTATCTTTTGCTGGAGAGTATCTTTCATATGATGATGTTTCCTTT
TCATCATTGAATAATAATGAAGACGACGACACATCCAGTACTCTTGACCATCAGTTGCTT
AAAATATGTGTTCCTCATACTGAATCAAATCTTTTTGGGCCTGCTTTCATTGAGGTAGGA
TATATAACATGTTTTTTTGTAGCTAATTCCTGTTTATTAGTTATTACATACAAAATAGTT
ATGTCCCCAGCGTATGTGGGGTAAAGATTAGGAGCAACATGTTTTGACAATTAAAATTTA
AAATATTCTACGAGGGAAGTAAACTCATGTGTCACCCCCGTTGGCCAGTGGATTCTGTTT
TAACCGATTTATGTACTTGTTTTGAACTCTATTTGAACTACTTGGTGGTGGCATTCTTTT
TAGATGTTCATGAAACAAGATTTGGTGGGAAAGTGTGTCTAACTCCATTCTACTTGTGTA
CTTGAGCCTGTGGGTCCTGCAGCTTGTTAATATAAATTGAGTTGATAGTGTCGGATGCAT
CTCAAACCTTGTGAAACTTGTAAACGCTGAACTTTATTGGTTGTTCTTCTATCTCGAGTA
AATGAAACCCTCGAAGGTTAGGGGAGGGAGGGGGGGAGGTGTGCTTATTTGAGGTGTATT
ATGCATCCACTTGGTTTTACATTTCTCTCTCTCTCTCTCTCTCTCTCTCTCTATATATAT
ATATATATATATATATATATATATATATTATCTAAGATTTACCAACCTGGCTATTTAAAC
AACTTTGTTGCAGGTCGAGAATGAATCTGGTGTGTCGAACTTTATTCCTGTACTTATTGG
TGATCAAAAGATATGCTCTGAAATGAATATCATGCAGCATAAACTTGATACATCTCTGTG
GTTAAAAGGATCTCAGTTTGCAGCTGCAAGTTCTAGTTCTTCATGTGATGTTTCCATTTT
AAGGCAGAAGTACTTTTCTGAGTTCATTCTAGATGTCGCGTGGTTGCTTAAGGAGCCAGC
TTTAGAAAATAAGCAACAAATCCTGACTAATTCTCAGATACAACGGTTTAATGGTTTAAT
GAATTTTCTCATTGAAAATCAGTCTTTTGTCGTATTGGAAAGGGTAGCGTACTATGTGAA
GATAATAGTGAACAATAGCTTGAGTTCTGGTGTTAATATTGCCGACATGAAGCTGTGTAA
GAAGAATATAGATCACGCTAGTGCCGTGCTTACACAGAAGTTTCAGGGCAAGGTGAACAA
TGCAGTGCCAGTTATAAATTATATTTCCAAAGGGGATTATTTGGAGAATAGCTCCAAAAT
AGACATGTTCCCCTCTGTTCCTGTTACCAATCAGGTTAGAAAATTTCTTTTGCTGTTCCA
TACGAGTCCTTGCATCCCTAATATTAGATGTCATTTTAACTAGAAGATGTCGCACAACAT
ATTTCTTATTTATAAAATTCATTATCTATGAAGATCCAGTTGTGTCCATAAACTTATATC
AACATTATAATCTTTTAGCCTAAAGACAGTTTTGCTAGGATTCTGTGCCAAAAGTTGAAA
CCGAGAAAGGAGTAAAATGTCTCCAATTTTTAGAGTTAAGGGATATATTCTAGATCCTTG
ACCACATTACATGCATCAATAACGAAAAGAAGTAGTTGATAGTTTTTATCAATAAATGAG
GAGATTAGGGGGATAGGGGGAGGTGGCTGCCCTCGTAGCTGGACGACCTTCCAATTGTGC
AAGGAACATGTTTTTGCATAGAATTGAAGTATCTTAGTTAAATGTTTAGAATTAGATGTA
GCTGTAGTATGAAATTAGCTAGTCCTATTGTATATGCTTTTAAAAGTTAACCAGATGGTA
TTATGGGTGAGGTCAGAGGTGGCCTTAGTTTGGTTGAATAGTCTGTCTAACTAGGTTTTG
TAGCTCTAGTTTACAAGGATAATAGAGAAACTTTAATCTTTCTTTAGCTAGAGAATTGTG
ATATATATGAGTAGTAGGGAGCAATTAAATACCGCTTAAAAATTAAAATAAGGAAGAGGG
TTATATTATCAAGGCTCGTGTTCAAATACAAACCATCTAATCTACAAACCTCAACAGACC
TTCAAGATTCACTAATATCGACACATGATGCACTAAAAATATAAACATGATTCACCAAAA
TTTTGAATATAAAATTATAAAAATCATTATTTGTATTTGTGAATTTTTAACATATTAAAC
ACTGTATTTACTGTAATTTGACAAATATGAACATTCATTTGTAAATATTGTTTTTTTTGT
GTTGAAAATATTTGGTAAATCTTGTTTATATTTTTAGTACATTCCCTGTCGATATTAGTG
AATTTCGAAAGTTTGTAGGTTTGTAGTAGAACATAACCCATATTATCAATCTTGGCGGGA
CAATACACGAGAATTAAGTTGTTTAAAAAAGACTTGAAAGGATGTAATAGCAGGACTGTA
TTTTTCTACAGGAGGGCGTAAAACTCAATGTAAGACTCTGCAAAAGAGAAGTAGGTACAT
CCCGTAAAATTGTACAAGAGCTCAAGTGATTTACCAGAGGTTTCTTTATAATTTCACTTT
ACTGTAAATTTTAGTAAATATTATTATCTATGATTATTTTTGGATTTTTATCTGGAGATA
ATAATATGTTTTATTTAATTATTTCCTTAAAAATAGTTTAAGCTCTCTTTTTCGTGAACA
AACAAGTAACCTAATAATGTTTTTCTCATCTAATGTCACTAAATGAAAGCATAAGTGAAA
TTTAGGAGCATAAACAGTAATCAGTTACCTGAATTGTTTAATACAAACCAGATGTATCAT
ATGCTTGTTGGGTGTTTTCGTGGTACAACTAAGCTTAGATAGGAAGATTTATTTGAGTTG
ATTATTATTTTTAAATTGATCTGTGATTCGAAGTTTTTTCCTATACCTGACAATCGGCAT
CCATGCCTGTGCCACCTAATATATATTTTAAGAGTGTATATTTGTAACTGTGTATGTATA
TATATCTGAACTGGGGAGTGGTATCGTGTTAAAATGTTCAGAGATGCTAATCTTGTATTC
TTGTTTGTAATGTTCTCTGCAGTCTTGTTAAACTGTGATGCACATAACATTTTTTCCCCT
TCCTTTCCTGCTTGGTGCAGTTTTACCCTTAAGGAGGATTTTTTCCGTCTTTTTTCAGAT
GGAAACCTAGATTGTGTATCACATCATGTGCTCTGCTAAAGAGAGCATAATAATATTTAC
CATACTTGATTTTCTCTTCTGTATATTACCTGCTCCTGTTTTGTGTTTCTGAGGTGACAT
GTCAAGATGTGACTGAACTTATCTAATATACTCAACTCCCCCACAGTTTTTAGAGGAATT
TCTGAACATAAGTTGTATCTTCTATTAAATATGTACACTTCCATGATTGCAGGATGTAAT
AACGGAGAAAAACAAGTTGTGCGGTTTAACGACTTGCACATCTCTAGACCGAAGTGAAAC
TGCTCCACTCTTAAATGCTGAGGTTATTATGAATGTGAACCATTCAAAAGAGCAACAGAG
GATGTCTTCCGGTCTCTTACTTGCAAATACAGTTTTGCCCTCTCGTCCTCTAATTTTTCT
GATATCTTCTGTTGCTGTTTGTTTTGGAATTTGTGCCATAGTTTTTCACCCGCAGAAGGT
TGGTGAAATAGCAGTAACCATTCGCAGGTGTTTGTTTGACAACTCCTAA
>NfoSBP17
ATGTTGGACTATGAATGGAGCAACCCATCAAACCTAATGGTAACCGGAGATGACCCACCC
GCCCAAGATTCGGCTGAAAATACCCAAATCTACAATCACTATTCACATCAAACTTTCAAC
CAAACCCTCATAAACCCTTATCACCGTCACCATCAAAATAACTATGAAACACCCACCCAC
CACTCACAAATCCAAAACAGCCATCTCCAAACCTTCTACGACCCAAACTCTTATCCCGGG
TCATATCAAAACCCGGATCCGAGAATGATGTCACTTGACCCGGTTCATGATCCGACCGGA
TTCATGATCGTACCCAAGACTGAACCGGCCGGTTTAGAGTATACTAGTAGGATTGGACTT
AATTTGGGTGGACGGACTTATTTTTCTTCGTCTGAAGATGACTTTGTGAACCGGTTGTAC
CGCCGGTCTAGGACAATAGAACCCGGTTTAGTTAGCGCTCCACGGTGTCAAGCTGAGGGA
TGTAATGCTGATCTTACGCACTCCAAGCATTACCACCGCCGCCATAGGGTGTGTGAGTTT
CACTCGAAAGCCGCCACCGTCATTGCTGCCGGTTTAACTCAGCGGTTCTGCCAACAGTGT
AGCCGGTTCGTTTGTGCAATTACCAAAATAAATCATTTCCATGCACACACTCAATTTATT
GGTTTTCACTAGATTTAAAAAACCATAACATAAATTGCTTTGCATTATTAGCCGCAGACA
TATAAGATTCTGTACCTAAACATCTTTCTTTATTTTATTGTGACGGAAATGACCTTGGAT
TTGTCTTGCCATGCTAATGATTGGTTTGGTTTGTTTTATACGTGGGCTGATCCAGAGGGC
AGTTTCGTACATTAATAGGTTTCTGTGTCTGTGTTTAAGTATGCAAATCATAAACATGCA
ATGAAACTGATAATATGTACTAGTTTTTTTTTCCTTTGGGATTTTTGATTATCTTTGATG
AAAAAAAAATCAGATTTCATATCTTGACGGAATTCGACAACGGCAAAAGAAGTTGCCGGA
AAAGGTTAGCTGAGCACAACCGCAGAAGGCGAAAAACTCATCAAACAAATCAAGATCATA
ACAAGTCTCAGCTCGAAAATGCTCATAATTCATCGTCTGATAACCTCACAAGTAAAATCA
TTTTATATACCCTTTACTAATTATATATCTATATTATATTTGCATCAAAAGGAATATGTA
AAATATAATTACATTGTTTTGTTCACTGTTTTAGGGTCTCCCCCGGACTCCAGTTTGCAT
TCATCTTCAACCGTGACAATGCCTATTTCACCACCACGGATTTCATTGGATACATTCCGG
GAAAGATTGAATTATCAAGGCTCTAGTTCTTCAACTCTCGGTTTCTAG
>NfoSBP18
ATGGATATAGGCAAGGCTGAAGGGAAGAGGAGCATGAGGGATAGGATGAAGACGGATGTA
GTGAAGGAAGACGAGGAAGATGAAGATGCCGAGGAGGATAACAAGAAAAAACGGGTAATG
AATTACTCTAGCAGGAAAGGATCAACGCAACCTTGTTGCCAAGTACAGGACTGCCTAGCA
AACATGAGCATTGCCAAGGCATACCACCGCAGGCACAAAGTTTGTGAATTTCATGCTAAG
GCTCCAGTTGTCCTCATTTCTGAAGTCCAGCAGCGTTTCTGTCAGCAATGCAGCAGGTAA
GAAAACCTAATTCTTATCAATGGTATACATAATTTGCATATCTTATATGTAATCTAATTG
TAAAAGATACAGTTTAATGTTGCTTAATGTTTCTTAAAGGCAACCTATGGCTACTTTGTT
AACATAAACAAACAGAAGAAGAAATTCAAGCGACGAAAAATGCAATCAGCAAGCAAATTT
AAAATAGACTTATAAAGATAAAATAAGAAAGAGAAGTGATCAAATCAACTTTTAGGTACA
TGCTTTTTCTTTATAAAACCGTAAAATGAAGCACGGGTGTAATGAAGAAAGCTTACCTGT
CTTAATTGTTGTTGACAGTTGCCTTACTAATGCTTAACAGAAAGAGAATTTTGGTGAAAG
ATCTAAGAAAATGAAGCCATTCAAAAAATATTAGGCAGAAATATCAATTCTTTAAAAAAT
AAATAAAAGAAAGTTAAGAATACTCCCTTATGCATAAGTATGAAGTGCCAATAAGAGAAG
AGGAAACGGAGAAGTCTCGTTGAAAGTAGCCTACTCGTTTACCAGCTGACTTTGAAAGTT
TCAGAGTGCAGGAGTTCATTTCCTGCTGGCAGCAATTTACTTCCTTTTTTTTAATTAAGA
CCAGCTAGCTGTTCATGTTGCTTGATGCGCCCTGATTGAAATTAGCTTTCCCTTTAGTTC
TTTGTAGGCACAAGCTCTAAACCGCGGTTAGCTGGAAAAAACCGGCGTGCAACTTTTTTT
TTATTTTCCTAAACAGAAATATATCATCAGCATGAAATTTTTGTCACCGCCATGATTTTC
AGCTGCTACTTTTTTTTTCCTTTCAGTTTTTTTTAATCAACTTTTGCATTTACCTTTTTC
TTAATCCTGCAATAATCATTTTTGTGAAACACTTCAAACACTACAACTAGCCATATGGGT
TACCTCCCAAAAAACGTTTGTTTATTGCCATTAGCTCGACTTATTTAAATACATAATATT
ACTAGTTAAAATATAAAGGATCCAAGAAAATATAAAAATAACGCGGTAATCCTACTAGGA
TGTGCAAAAAAATTATGGAATGTGGAAGTAATCAAAATAATTATAATGAACATTATTATA
ATTATGTTCCACAAAGGGATTTCATAGTTATTCCCTGAAAAGCAAAGGGATGAATACAAG
CAGGAATTTCATAGTGAACATCTTCTGAATCAAGTTCAAACAATATTTGACTCATTTCTC
AATTGTAAATATACCAACCTATTGACCCTATAGGATAAAATGATTCATGTTGAGTAATAT
CATTAAGTATATCAAGATCACATTCATGTTCTCTACAATAAAGGTAACATAATGGAGTAG
AGTTAAAATTCATATCTGACTCCCGCGTTGAAGTTATCCTTCTCAATCAAATCTACAAAA
CACCAGAAAGTATAGAAAGTATGGAGTTAAAAAAATAGAGAAAAACAAAATATACAAGTT
CAATCTGAAAGTAAGAAATTTAATTCTAATTTTAAACTAGTCTAGTCCCCAGCAGCGACG
CCAAAAACTTGATACACAAAATTCTAGCAAGTATACTAGATCGTGACAAGTAATAAAGTG
GAAATAAATTTCGAGTTACCGAACCCAAAGGACTAGTAGTCTAAGAACCAAAATTTATAT
TTACTCACTTACAATTAAACACGTAAAAATTATTTTAACTAATTATTTAAACTACGGCTA
ACAACTAAATAATATGAACTATATATGTAAACAACGACTAAGGCACATGCTTCACCTAAT
TCTGTATTTGATTCTTCAATTCATAACCACTCGAATTAGGTTATTTTATCACAACAAAAT
TTCCTGAATTAACTTTGTTTCGTTTGGTCCAGGCGAACAAGTTCTATTATAACTAAATAA
ATTCCTGATTTATAAAAGACTGATTTACAAAAGATGATGCCCTAGTTATAATCAAAAGTT
GCACAAAGAAATCGAATCATTTGTCATGTCAATTATACCTTGTGTTCTGTATTTACTCAA
CAACCTTAATCTATTACCATGGTCAATATCAAGATTAAGCCATTAAATCATATTAAGGGT
TGCGACTTCCTAACAAGCATTAAGCATATAAACACACACACTAATAAAATAAAAAAATAA
AAACAAATTTATATTTAAATCAAACCATCGAATTGGTTTCACACAACCTTAGCCAAGAAA
AATTAATTCATAATAGAAGAAGAAAACAAATATAATCTATTAAAATCCATATCTAGATTA
GCAAAATAGAGAAAAGATTCCCCTTCACAAGTTGTTAATTCGTGAAAGTCTGATTTTGCC
TTTTCTCCACGCTCTCCTTGATTCTTCTCTTCTCTTCTTTTAGGGCTAAATAATATATGT
ATATACTAATATCTACGTTTCTACCTACTTGTTCTGAATTTTCAGGTCTCTAAATATATA
TACAAGTATTTTAATGCTTGTAGAAAAATAAAAGTAAGTTTCCGAAATTAAATATGATTC
TAAAATTAAATATTCCAGCTGGCTGTTTCTCCTCTTTTTCTGGACTGATAACCCACGAAT
TTGATATTGGGCCCATGATAGAATGGCGGATAATTCTTCAAGCTTTCCAACCTATGTTAC
TCAGACTCGGCTATGAAGTGTCGGACACGACACATATCCGAGTGTCGGATTCAGCATTTT
TGAAAATTAAGGACACGGGGACACCGTCCAAATTTTGGACACGGGTACGGGGACACAGCA
TAATTTTAAAGTTAAATTAATTAATTTATATTATATGAATATATAAATAATATTTTTTTA
TAAAAAATAAATCTTGTCAATTTATTTTATTTAATTATTTCTTCAAAAAAAATTAAAGAA
ATTAATATAAAAGAGTTTCTTAATGTACGTTAATGTATTTCAAATTTACAAAAAAATTAC
TTAAAAAGGGATACATGTGGTACAATATTCTAAATATTACTAGAAATTAATAAATGAATC
TGGACAGAATACAGTCCACATGCATTCACTATATACACTAATCAATAAATATGCACTGTA
ATCAATATATTTCCATTCATTCATTTAATTAGTAAAAAAAAAGGTCAAAATCGTAGCAGT
TGGTTCAATATAGATACAAAACATAGGTATGTATCTTCTTTCCCTTTTTCTTATCGTCTT
CTCACTTCATCTTCTCCCCTCTTCGTCTTCTTTCTTTATCTTCTTTCTCTTCTCTTATCT
TCTTCTAAATTTTTTCGACGACCTTAAACTACCTCCGGCGACGAGAAAGGAGTGTCCGAT
TTTCAGCAGCCGGATCCGCCCTGTATTTTGGGTCGTGTCCCGTGTCGAGTCGGGTCGACA
CGGGTACGGCCGCCCGAAGTGACGAGTCGGAGTAATACAGTTTCCAACTGCTGTTTACTC
GCATAAAACGGACTTACGAAACTTAAGTTAAGGCCCAAATAGTGTAGCTTGCGCGTGCAG
CCCAGAAAATACGAATTTTTATCCCATCCAACTTCAAAACTGATATAGCATGATTTAATC
CTTTCAATTAATAAAATATTAAAATTTATTAAACAAAAATTTAATTAAATGCAAAAATAC
ATAATATAAAAGGATAAAATCATCATAAAAATTTATATAAAATTCTTATATCACTAAGGT
GTCAACATGATGCTTAATCAGATAATGAAATTGGCATAATTAGGAAAAGAAAAAGGGTGT
TTTGTTCTAGCTAATTAGCAATAATAGTTTTGATTTCTGCAGATTCCATGAGCTACCAGA
GTTTGATGACGCTAAAAGGAGTTGCCGCAGGCGTTTGCTTGGACATAACGAACGTCGTCG
CAAGAGTTCATATGACTTCCAAGGAGAAGGGTCAGGCTGA
