# Supplementary material for: Evolutionary History, Transcriptome Expression Profiles, and Abiotic Stress Responses of the SBP Family Genes in the Three Endangered Medicinal Notopterygium Species
Source: Int J Mol Sci. 2026 Jan 19;27(2):979. doi: 10.3390/ijms27020979 (PMC12841832; doi:10.3390/ijms27020979)
Supplement: Supplementary file 1 [file ijms-27-00979-s001.zip › NfrSBP.fasta]

>NfrSBP01
CAAGATTTTAGGGTTCTATTGTATTTGGCATCTTTATGTGATGTAACTGTATTTTACTGC
CTTTTTCTGAGGTAATTTGATATATTTACTCTTCAATCTGTTTTTGGGACTGTTTTAGTT
TCTATGTGATTTGAAATTTGATTGATTGAGTCAAGATTTGGGGGAAAGGGTGTTGTAATT
TTAGGCCTGCTGATTTCTGAAATGAAGGCGGTTCGGAAAAATATGGAGTGGGATTTGAAT
GATTGGAAATGGGATGGTGATCAGTTTACAGCTGCTCCATTGAAATCACTGCCAGCAGAT
TGTAGGAGTAGGCAGTTTTTTCCCATTAGATCGGAGATTCCTGCTATGACAGGTTTGTCA
AATAGTTCTTCGTCGTGCTCGGAAGAAATTAATTTGAGAAACGAGAGAGAACTAGAGAAG
CGGAGGAGGGTTGTCGATGTTGAAGATGAAGTCAATGATGAATCTGGCTCACTAAATTTG
AATCTTGGGGGGCTAGTGTACCGCTTAGCTGATAGAGAAGTGGAAAATTGGACGGGGAAG
AGTGGAAAGAAAACCAAACTTGCTGGTGCTGCATCTAGTGGTGCAGTTTGTCAGGTGGAT
GATTGTCGAGCTGATTTGAGCTCTGCAAAAGATTACAATCGACGTCATAAGGTCTGTGCT
GTTCATTCTAAGGCTACTAAAGCAATGGTTGGAAGTGCGATGCAGAGGTTTTGTCAACAA
TGTAGCAGGTCAGTACTTGTGGAAGATTACATTCAATGAAATCTCACAACTCACTAGCTG
TGTTATATTAGTTCGATCGCACGAACAAAGTTTGTTTGCTCTAATTTTTTTATTCTATAT
GTGTTTTAGCTGGGTCCAATTAGTGTACTGTTTGTTTAAGTACAGTAGTCGCAAATAACT
ATTTACTATTTTCCTTTAAATATAATTAGAGTATACTTTGGGCAGGTTTCACGTTCTTCA
AGAGTTTGACGAAGGGAAAAGAAGTTGTCGCAGGCGTTTGGCAGGTCATAATAAACGGCG
AAGGAAGACACATCCAGAAAATGCAAATAATGGAGTACCAGTAAATGATGAATTAAGTAG
TAGTTACTTGTTGATTAGTCTTTTAAGGATACTCTCCAATATGCATAGTAAGTATAAGTT
TCTTAATATTTGTCAAATTCTTCTTTACAATGATATGCCAGGAAATCATTCTTTAGCTTT
TTGTGGTTGCCGTTGAAGATTTCCTTTGTGTTTTGATTCTGTTAACTTACTTGCTTGCTT
TGGATTTACTTCTAACAACTTTTTTCTGGCATGAAAGTTAGAAGTCCAGCAAAATAGCCC
CTTCTTGCACCAGTCAAGTTTTGTTTTTTTGCTAAATATTGCACCAGTCTAAGCTGCTGC
TGTAAACGTTTACTTATTTTAGGATAAACAGAAACCAGTTTTTTTTTTTTTTGGATAAGT
AAACCAAAGTTTGTTTTAGTTCAATGCAACAAGAATATAGCACTTTCATTTTTCATGTGA
GCAGATGGGTCCATAATTAACTTTCTCTCTCCACTTATAAACATAATCCTGACTTTTGGT
TTAATGGACATCTGTAAAGATTTATAGGTGGAAGACGCGTTGGGATCCTTGATATATAAA
ATATGTATCTTTCTCAGACAAACATAATATACCACTGCAGTAAAAGCAAGAGTAGCATAA
TCTTCTTCTCATAGTGGTGCATCTTTGTTTGTAAAAATCTATATTTAATGGTGAGATACC
TCATCATTAATTTGCTGCATGTACAAGGACTTGGGAAAAGCAAATTTTTCAAGGAATCTT
TCAGAATTACAAATTTCCAACTGCTTACGGTGTCCTTGGAACTGATGTCAGATGAAGTTA
ACAACTTCTAATTTATGCAAAAACAACTTACTCTTTAAGCCATTTGCCTTAAATTTCTTG
ATGAAATCGGCTGACACCCGCATAGTGCAGTCATTTACCTATGCTGTCTTATATTTATCT
CTAGTTTTGTTCAGCTTTAGTACTGATTTCGCCTAGGCACCAGTTTAACCAACCAAAAGA
TGACAGATCACCTAATGGGGACTCAAAAAGAGTTTACATGACTAAGTGCTTTTAGAAAGT
TAAAATGAGTCTTTACTATTACTGAACTTAATATAATTTTATTAATCAGGATGGTAAAAG
CAAAGTATGGTTCATGATTATCGCAAGGGATTAAATCTTATACTTTTGAACTGATCTTCC
AAACAAAGTAAATGTTGGTTGCATGAGATTCAGTATTTAACCCTTGATCTCTTTCTTTCT
TCGTAAAGTAAAACATAAAGAGAAGTATAGCAGTAGATCCTGCACTTTAGATGCTAAAAT
GTATATTTAAATGTATATATTCCTTGCATCTTCAAAATCAGGTTTCACGAATAGTTTTGT
GAGTGTTGCCAGCTAGTATTCAGTGATTGTCAGACATTTGGGACCGACAAGAAGTGTTTT
ATCCCTGTCTTTATATTTTGTAATAATCTCCTGTCCATGTGAGTCTGACTGCTCTCACTA
TTTTACTCATGTTGTGCTAAATTAAATCATGTTTATGTAAATAGCAGCTTAGGTTTTGGG
GTTGTTTAAGGGTTCCAGGCAATTTTTATTGGCCAAATTGATATCTTTCCGGATCACTTT
TATGGTTGAACTACAAAGTCTCGATGAATAAGAATGTGTTGCACAGTAAAGATTTATGTT
AGTATTTGTCCCGTTAACGTACCGTTCATGATCATGTGATACTTCGCGTCATTCTTGAAC
TTCCACTGGACTTCATTACAGAACCCATTCACAACTTAACTTTCAGTTTACTGTTTATTT
GATTCTCTGATACTAGTTTTATTTCTCAATCGAATATATTTGTTACATTCTAAAACTTTT
AATTTTTACCAATCAGTCTGTATATATTATCTAATTGAACTTACAGACTCTCCTTCTACC
GGTTGCAGATAATAGCTCTGATCAAATGAAGGATCAGGATCTTCTTTCGCATCTTTTAAA
GAACCTTGCAAGTGTTGCTGGTACCATTAACGAAGGGAACCTTTCTGGACTATTGAATGG
GTCTTCAAAATTGCAAGATGTTGTGGCATCTAGAGGACAGGTGAGAGATTTAAATTTAGA
TAAATGTTCCTGATTGTTTATTCAACTAACAAAACAGTTTTCTCTAATAATATTTAGGAC
CCTTCTAGACCTATCGGACAATGTATGGTTATGCCGTCATCTGGAATGACACAAAAGAGA
GAGTTTATGGATACTGTTTCTGGTGAAAAATTACAGACAGCACCTGCTCAACTCTCCAAT
ATTCGTTTTCCCACTAAAGATTGCATATCAGTTAATGCAAATGCTTCGGACACAAGAATG
GAAAGAATAAAAGAATTTAACATTGACTTGAATAATGTTTATGATGATTCTGAAGAATGT
ATGGAACCTTTGGAGAGATCTAATGCCCCAATATGTATAAGAAACGGATCTGCTGGTTAC
CCTATATGGATACAGCAAGACTCTGACAAATCAAGCCCACCTCAGACAAGCGGGAATTCA
GGATCACTATCTACTCAATCACCATCTAGTTCCAGTGGAGAGGCACAGGTATTATTGCTT
ATTGTTTGCACTAGCTTGTTGGTTGTACCAAATGAAAGCTGAAACGTCATAGCCACGAAG
TCTTTTAAAATGAATCAAATTTCTGATTTATATCAAGCATGGATTACTATTATAAACATA
AAGGAAGTTATCTTGTTGTTTCTGTGAGGTCCATCTCCTTGTCTCATGTCACACACACAT
GCACTCCTTGAGTAGCAGCCTAATACTAACTTAATATCCATAAAGTAAGAAAAGGCTGTA
GAAGTATTTTTCATGATAGTTATGTATCTATTTTTTACTGTATTTTGCATTTGTCTTGCA
ACAAAAATTTCCACAAACCTATGTGCCTCAATATGGACACTATTATAAATTTATAACTTT
GTCATTTTATTCTGTCATCAAAAGAGTTTATCCTAATACCTAATTATATATTTAAATTAT
TTCAGGTTCGTACGGATAGAATTGTTTTCAAACTCTTTGGAAAAAATCCTAGCGAGTTCC
CACTTGTCCTGCGAAGTCAGGTATGTCATGTGTCAGCTAAATGTTCTGTTAAAGTGTTTA
TAGTCCATTTCAAAGATGTAATTCTGTCAAAAAAATGAAAAATTTCAGATCCTGGGCTGG
TTAGCGCACAGTCCTACTGACATAGAAAGCTACATAAGACCTGGCTGTATCATATTAACA
GTATATCTTCGAATGGAAAAATCCACGTGGGAGGTGGTAAGTTCTGCTAAACTTCTTTAT
TGTACAATTCTATTTGCCTATTAATGATAAAACGCCGGTATCAACTTTTGTTGAGCCTGC
CTTTGTTCGGATGATGGAAGGTCCGCATAGTTAAATATAAGATAAAAAACAATAGCTCAA
AATTTGGGCTCAATGGTCTGGATGCCAGTTCACACCCTGCTTGAATTCGAGGCTCAATCA
TTGTTCAGTTTCAATTCTATTCCACAAGAAGAGTCCTCTAGTACAATATGCAGATATTAA
GGATTCCTTCCATATAGTTTCATCATTATCCCTAAATAATTAGCTATAGCTGTGCACTTT
TTCTAATGTAAAAAGGGACTATTTGTGGACTGAAGGGGGTATCTTATGTTAATGAACCAC
CATCGAGTTGTGTGATACTGTCTGCCTTTCTTGAACATCTAGGCTTGTTTTCAAATGTCC
TGCTTTTAATTATTAGTTACTTTGTTATAGCTCTGTGGCGATCTGAGCTTTAGTTTGAGG
AAGCTTCTGGGTTCAGACTCTTTTTGGAAAGAAGGATGGGTTTATACCAGGGTGCGGAAT
CGTGTAGCATTTGTATATAACGGTCTGTTCCAGTTTTTTATTTTTGACCAATTCTGTTCT
GTTTTTTTTTATTTCTAGAATTTTGGTAAGCAACAAGTCAACAACTGATCAAGTGGTCTA
TTATTTCTGTCTCTTCTATCTTGTAGGCGAAGTTGTTCTAGACACACAATTAACGGTAAC
AAATGACAAAAACTGTAAAATCTTGAGCATCAGTCCAATTGCAGTTTCTGTCTCTGAGAA
TGCTAAGTTTTTGGTTAAAGGTTTCAACATCTCTCGGTCCACAAGGTATAGTTTTTTGTT
CGTATGACACACCACCACTTGGGCTTTGAGTAAAACCTTGTTTGGCTTAGTATACAGATA
TGTACAAAGTTCTTATATACTCTTTGTCGCAGGCTACTATGTGCACTTGAAGGGATGTAT
CTGGTTCAGCAAAGCTGTTCAGAACTCATGGATGGATCTGGTTCATTATCTGAGTGTGAT
AAGGGCCAGTCCTTTAGCTTCCCGTGCTCTATACCAAATGTTATGGGAAGAGGATTCATT
GAGGTGATGTCTTGCCCTTTTCACTCTTTGAAGAGGTTTTAGATGCTGTAGCTTACACTA
CAATTTAGTCACATGTATCTAGTTTGAGTAACTTGCTTGTATATTTCATTAGGTTGAGGA
CCAAAGTCTCGGAACCAGCTTCTTCCCGTTCATAGTTGCAGAGAAGGATGTTTGTTCCGA
AATCCGCACTCTGGAAAGTGCTTTAGAGCTGGCTCAAACCACTCATGGTATTGAAGGGGA
AACTGAACACTTGGAAGTGCATAACCAAGCTTTGGAATTTGTACATGAGATGGGTTGGCT
CCTTCACAGGAGTCAATTGAAGATTAGATTAGGACCCAAGGATCCCAACCTTGATCTATT
CTCATTCAACCGGTTCAGGTGGCTCATGGAGTTCTCCTTAGACCATGACTGGTGTGCTGT
TGTTAAGAAACTTTTGGGCATTTTGTTCAGTGGTATTGTTGATTCTGGAGAACACCTAAA
CATTGAACGTGCACTGTTAGATATTGGCCTCCTCCACAGAGCTGTGCAGAGAAACTGCAG
GCCCATGGTACAGGCTCTCTTGAGTTTTATTCCTGCCAGTGTTATAGATAAATATGGACT
GGAACAGAAGCAAACTTTACAGGGTCATAACTTCTTCAGACCGGACTCAGTTGGTCCTGG
GGGCTTGACTCCCCTTCATATAGCAGCCAGCAGAGATGGCTATGAGACTGTCTTGGATGC
ATTGACTGATGATCCTGAATCGGTATTTTCTTTGCCTTTGGTGTATGCACTTTAAAAAAT
AAAATTAAAAAAAAAACACATAATAAATTGACAAAATATTTAAAATGGAAATACTGCATA
AAAGACATGCCTTTAGAATGGGCACAATATGGGCAATAGATAAAAGTAGTTGGTAATCGC
CTCTTTTTTTTCTAATTTATTTTTATCATATATCAATCAGTTGTCCTGCACACTTTTTTT
ATTTCTCCTTTTACATATTTTCCAGAGGTGGAGCTTAAGTATAAGCTGCAGGGGGCATGG
TCCCCCCAAAATAAGAAAACACTTCATAATTTTTTTTTAGAATTGTACAAATATATGAAT
GTTTATAGGTATGGTCTATGTTACTTGGACTCGGATATGGAGTGTCGGACACGACACATA
TCCGAGTGTCGGATTCTAAAGTTCTAAAAATTGGGGACACGGGACCTTGTCCGATTTTTG
GACACGGGTACGGGGACACGGCATAATTTATATTAAACGAGTATTTATATAACATTTCAT
AGAAAAAATAACAATAAAATATGGGGACACGGCATAATTTATATTGAACGATTATAATAT
ATAACATTTGATAGCAACAATAACAATAAAACTCAAATTAATCATGATTTTGCAAGGAAC
TTTGCAAATTATGCGTCTTTTTCTTCTCCTATCCTTTTTTTCTTACTTTTTCTTCGTTCT
TTCATCCTATCTTTTTTCTTTTTGCATCATAAGTGCATCTCATATGTGGTCTTTTAGTCG
GTCAAAGTGTCCACATTTTAGTCAAAGGATCCGACACGGAATAAGTGTCGTGTCCGAGTG
TCCAAGTGTCGGACACGGGTACGACGACCTAAACCGAAGAGTCGGAGTAACATAGGGTAT
GGTCCCCCCGAAAACAAAGAAAAATTTGATATGGTCCCCCAATCTTTACATCCAAGCTCC
GCCACTGCATATTTCCTATTAGTAAATAAGATAAAAAAAAAAAATCAATAGCAATCGCAG
TGGTGCTGATATGTTCTGTCAATATTCAGGTGGGAATCGAAGCTTGGAACAATGCCGGTG
ATGGTGCAGGTCTGACACCCCATGACTATGCATGCCAGCGAGGCAATTACTCATACATCA
ATATGATCCATATGAAAATGAAAACAAAATCAGGACGCGGACATGTAGTGGTTGATATCC
CTGGTACCCTTAAACAAAAACTCGTAGATGGACTAAAATCTACCGAAGTTTCTAGCTTTC
AAACAGAAAAGGCTATCATGAAACTTGTCCAGACAAATTGCAACTTATGCGAACAGAAGT
TGGCTTATGGCAATTACAGAAGATCTTTAGCATCATATCGTCCAGCAATGCTCGCAATGG
TTGCCATTGCTGCTGTTTGTGTATGTGTAGCTCTGCTCTTCAAAAGCTCACCCGAGGTTC
TCTATGTGTTCCAGCCATTTAGGTGGGAACATTTGAAGTATGGATCGAGCTGAGAAGCAA
AATATAATATATGTAAGCAATGGTCTTGACTGTGGTCTGTGGCCTTGAACTTTTATCATT
AAAATATTGTTGTCTTTCTCACTTTAGAAATAAGTTACAACAAGAGCTTGACTGGAACTT
TTGAATTTAGAGTTTAGTGGATGTTGCATATGTTTCTGTATTTATGCTGGGCTTATACAC
ACATATATTATAAATATAGTGATGAAAATTCTT
>NfrSBP02
CTTACCGGAATATTCTCTTTCCGGCAGTTTTACTGTCACCGGATCCAACATCTTTATTGC
CCATTTCACCAATTCACCTGTATTGTAATCTTGTCTCTATATACTCTTTTACTAATATAT
TTTTCTACTGTTTTTCATCTTCAGTTTGGTTGTAAATTATGTGTATCTGATGTTAAATTT
GTTAAAGTTCAAAGCTTTTTGGGTTTTTAAGTGGTGGGTCAGTGGTTTTGAGGGCTCAAT
TATTTTAAGGTTATGTGGGTTGTGATTTCTTGGATCCATGAATTTGTCGGTGCAGTACTT
TTTTGGGTTTATTGGGAGTCTAAAGAAGTTGATCAGAATTTGAGTTAATTGGGATTCTCT
GATAATTGGTGTGATTTGTGTGTATATATACATATAATTTTGTTGAGTTAGGATTCTCTT
GTGTTTGATATGTTTGTGGTGTAACTGAATTGTATCAAGTTTCCTTTTTGATTTGTGAAT
TTATGGTTTTTGGGGTTTTTATAAAACTTTGATTGATGGAGGCTAAGTTAAGAGACAAGG
GTCCTCAAATTTTTGGTTCGGAAACAAAGGCGGTTGGGAAGAAGAAAATGGAGTGGGATT
TGAATGATTGGAGATGGGATGGTGATATGTTTAGAGCAGCTCCGTTAAATGCAACTCCAT
CAGATTGTAGCCATAGGCAGTTGTTTCCTAGTGGATCAGGAATGCCTGCAGCTGTGGATT
TGTCGAATAATTCCAACTCGTGTTCGGATGAAACTAATACGTGTAATGAGAGAGGGAAGC
GCGAATTGGAGAAACGGAGGAGGGTTGTGGTAGTTGAAGATGAAGAGATGAATGAAGTTG
GGTCACCTATTTTGAAGCTTGGGGGACAAGTGTACCCTATAACGGAAGGAGATATGGAAA
ATTTGGTGGAGAAGAATGGAAAGAAAACAAAGATTGCTGATGGGGCTGCACCGCGTCGTG
CGGTTTGTCAGGTGGAGGATTGTCGAGCTGATTTGAGCAGTGCAAAAGATTATCACAGAC
GGCATAAGGTGTGTGATGTGCATTCAAAAGCTAATGGAGCATTGGTTGGAAATGTGATGC
AGAGGTTCTGTCAGCAGTGCAGCAGGTAGTATTTACAAAGATAGTACATTTGAATGCTTT
GTATGAGAGAATATCTGTCTGTAACTAACATTTTCTTCACTGCAATGAGATGCATTTTAC
TTTATATATTCTGCTGCAAAGTTTAGTTCGGATTTCATTGACATAGTTAAGCCTTTTATG
TATGTTTGATCGGGTCGAGTTGTGATTTCTTTCTGAATGTAGTAATTCCATATTTTTTTT
TCTTATTTTTTATTTGGTTATACATATGGAAGGTTTCATGTTCTTCAAGAGTTTGATGAA
GGGAAAAGAAGTTGCCGCAGGCGTTTAGCAGGTCATAATAGACGGAGAAGGAAGACACAT
CCCGAGAATGCAACTAACGCAGTCTCCCTGAACGAGGAGCATAGTAGTAGTTACTTGTTG
ATAAGTCTGCTCAGGATACTCTCTAATGTACACTGTAAGAAGTTACTTTATGCTCTTATA
AAAAGTCTTTGGATGAATTTAGCGTTTTCGTTATTGATGTATCATGGTATTCATCTATTC
AGTCTGTTTTTGTCTTGAGTAAATAGAATTTGATCTAGTTTTATGCTATCGATGAACACT
ATATGTCTGGTAATTTGGTAACACCCAGCCATTTCTTTGTGTGAGAATGGTAGATGATTT
TACATTTTTGTATAATGTAGAGACTTCTTTCACTTCAGAATATGGCCAAGGAAATCTTAT
CGCAGAATTCCTTACTTCTGATTATAAGTGTACACTTGTCAGACTAGAATTTAGTACTAC
ATTAGATCAGTACATTCAAGGCTAAGAAAATGAGTGTCAGCATGATAGGAATTAGAAAGT
TATTTTTTCCACATGAATTAAGGTTTGAAAAATCAATGTCTGTCGTTCACATCTTCAATT
CTCTCTTGTTCACAAGTTGTCCCTGACCAAAGTCGAGGGCCTTCTTGCTAGTATATACTG
AAAATTTTCTTTTTGTTGTGAGTGGGTGACGGGTATTAATTGTAAACAGAGTCTGCCGAT
GAGTTAGAAGAAACATAGTTAGCTTAGATGCAGTGCGCCTTGTTGCTTTCGATTGACGCA
AAGTAGAACAGAAGGCGCTTAATTTCATGAGTTATCGTTAATTATTGTTTGTGTGTGAAT
TCTAATTTCTACCATCCATGCCGCTCCATTCTACTTAATGACAGAGGCCATTTTCTTAAC
TCTGTCTTTACTAGTGGTGCTATTAATTTTCCTGACCACATAGCATGTGCTATATTTGAC
TATTTGAGAGTACAACATTTGCCTGCATATTTCTTTATATTTATTGCTATGGTCGTCAAG
TTTCTGGTCTATATTCATTATTCTGCGATGATTAATATCTTTTACTTAATTAACATCTTT
CATCCTCTATGAATTACAGCTACTAGCTCCGACCAAACAAAGGATAACGATTTGCTGTCT
CATTTATTGTCGAACCTTGCGAGTCGTGCTGGTACTATCAATCAAAGCAACTTCCATGGA
CCACCCAATGAATCTCAAGATTTGCAAGATGCTGGTGCATCTATTAATACTCAAGGACAG
GTGCCAAAGATTAATTCAAGCAACTGTTTAATCTGGTTAATATGTTCACTTCATAATATA
ATGTAAAAGTTACTTCTCAGGATTCTTCTAGACCTACTGGACAAGGTCCTGCTTTACCTG
CATCTGGATTGACCCAAAAGAGAGAAATTATAGATGTTGCTCATAATGGAATCTCACAGA
CTCAAAAATCTAGTGATCTAATACCTACAGAAGGTGGCATTCCAGCTAAAGCAAATGATT
TGCACACTTCAGTGGGGAGGATGAAGTTGTTTAACATAGACTTGAATAATGTTTATGATG
ATTCTGAAGACTGTGTGGAGAATTTGGAGAACTTTGATGCTCCTGTAAATGTAGCATCAC
ACCAAGACTCTCACAAGGCAAGCCCACCTCAAACAAGTGGGAACACGGGCTCCACATCTA
CTCAGTCTCCATCATCTAGTTCCAGTGAAGAGGTCTCTGTATTTTCATCACTGTGTACCT
GCATTTTATTTTTTTATTTGTTAGCGATAATTCAATACCAAAATCAAGACCAGGATATCA
TGGTTATTCACTTTACAAGCAATGAAGCAAACATAACATAATGCTTATTGTATGAGTTAT
CTGTCCCTATACACACAAACACTTCTTGTGGTGTGTTTTGAACTACACGAAAAAGCTAAC
CCCAGTGGCTTGGTCCAGTGAGCCTGGAGTGGAGACTAGTGTATTTTTTAGTTATAGACT
ACTGTTCAATACTCTGCATAGAGAATAAGTCTCCTCGGGGCCTCCTACAAATCTTACCCT
TTGAGTTGAGTACCTGGTATGCGCGGTCGGTGCGTTTCAGGATCTACTGTCGTCTGTAAT
ACACAAGGCTGCTGAAGTGTTTTGCATGCTAAAGTTATATGATTGCTATGCTTATATACT
ATGGAAATGCATCTTAAAATTATATATATATATATATATATATATATATATATATATATA
TATATTTTACATTACAGGGTTGTATTTATTTATTTTGTTTTTAAAATTTTACTGATTGTC
ATGTTAAAATACAAAAAGTTTTTGGTGAGTGCAGTAGGGCTACAGGGTGAGGCTGGAACT
AATGACTTACCTTTTCCCAGATCAACCACTAATTTATTCATCTAATTTTGGGTTCAAATT
TGAAATTTACTCTTACATACATGTATTGACTGATTTCAGAGTCGCACAGATCGTATTGTT
TTCAAGCTCTTCGGACACGATCCTAGTGGAATCCCAACTGACCTGCGAAGTCAGGCATGT
TAATATCTATGGGCAGCTATTTTATTCCACTGATTTACTATGATATATTTAGTGCATAAA
TAATGTAAAAATTATGGTTTCTGATTTTGTATTACTTCTGGCAGCTTTTGGCCTGGTTAG
CAAATACTCCTACGGACATTGAAAGCTACATCAGACCTGGATGTATTATATTAACTGTCT
ATCTTCGAATGGAAAACTCCAGTTGGGAAGAGGTATTTTCTTCACTTGCTATTTTTAGAA
GAGGCAGACTGAGGCCACCAGCTTTGTTTAGCTTGGCTTGGTGCTGATGATGGTGTGGTT
GGGGCTTGTATTCAATAATAAAAAAACATTGGCTTGAGTTCTAGTATCACTGGTCGTAGT
TCAGCTCATGATGTGCTTGAAACATCGGCTCAATTTCTTGTGTCACTGGTCTTAATTTAT
TTCGTTATTGAATAAAAATGTAATCCAATTAGTTACTGAAAATATTCATAAATATTAAGG
TTCATATAAATTGTTTGGGTCTATAAATCATTACCATGTATTAAGTACTTACGTTTTTGC
CTACTGTGTAGCTTTGCTGTGATCTGAAGTTCATGTTAAGGAAGCTTCTGGATTCATCGT
CCGAGTCCTTTTGGAAAACAGGATGGATTTATACCAGGGTGCGGCATCATGTAGCATTTG
CATACGATGGTTCGTCTCTGTTCTTATTTTTCAAGTGCTGAGTCTCTGTTTTCCTATACA
TATCCATTGTAGTTACATTTAGAGCCCGTTTGGCTAAACTTAAAATAATGACTTATGACT
TAAAGTTGCTTAAAGTGATAAGTGGAAATTGAAAATTTTAAGTTGTTATCTGTTTGGGTA
ATTTTGTATTATGAGTAACTTATGAGTTATTAAAAATATAATAATAAAAATTAATTTGAT
AGATTGTCTATTTGAATGATGATATTAACTATTATCATATAAAATCACAAAAATAAAATA
AGTCGTTCAAAAAAGTACCTCCTACCAACTTTTGACTTTAAGCTGTTTTTTTAACTTTAA
GTCACTTTCTGACTTATTACACAAACAGACATTTTTTAACTTAAGTCAAAAATGACTTTA
AGCCTCTGACTTTAAGTCAGGCCAAACGGGCTCTTAGTTAGATTAATAAAATTCTTGCTT
GAAATATGCAGGTCAGGTTCTGCTGGACACATCCTTACCATCAAAAAATGACAAAAACTG
CAAAATTTTAAGCATTAAGCCGCTTGCAGTTTCAGTATCTGAGGAAGTTCGATTTTTGGT
TAAAGGCTATAACATATCTCGGTCAAACACAAGGTATCATTTATACTTTTTGTGTATGCA
TGATGAGGCATCACTTAATCTCAAAGACATGATTCTGAGTTTAATTGTCATCTTATAACC
TTGAGAACTATCTGGCTCTGTTATAAGATAGATTCTTAGCTATATACTTTTATTTAGGTT
ACTCTGCGCACTTGAAGGGACGTATTTGGTCCAGCAAGATTCTTCTGGTCTGATGGATAG
AACTGTTTCATTAACTGACCATGAGGGGAAAATCCAGTCCATTAGTTTCTCGTGCTCTGT
ACCAGATGTTATTGGGAGAGGATTTATAGAGGTGATATCATTACCTTTTTTTTCTTCCTA
CAGAAAATAATGTGGTCTGAGCGCCTCAACTTAGTAATGCCTACATTTTCTATACACTTA
TGTGAAGCAGTTAAGTTGCTTATTGTTAGGTTATCTGCTGTTGTGTTATGTTTCTGCATG
TATAATGAAACATTGACAGATCAAATGAAGCTCCAGTGTCAAAATGTGGGCATTCTAACT
TCTTAAATGACATAATCATAACTTGCTCACGCTATTGGTTTATTTGTAAACCTTATGGGA
AACTATCACTTTGTTGTAATTTACTTTTGTTCTTGATCGTCTTGGTTTATATATGTTTCT
CCTTGCCTTCTGGAGTGGTAACATATAGTTTTGTGATCTCAATAATTCTTTTGCCAATAA
ATAATAATGTATACCTAAGGAGCTTGCCCAAAAGGGCCATTCGTGATGGTCAGAAAAACA
ATTATCTTGAATGCTGAACAACAATTCGTTACTTATCTGTGTTTCTCCCTCTATCTCAAT
ATGAGTATCAAGTATGCGGAATGTCAATTTAAACGAGCGTTCCTTTGCAATATATACCAG
CATTCTTCTGTGTTAGATTTGTTTTTTAAATTGTACTATTCATTGCTCTCAGGCCATTAT
CAACCAACCTTCTAGCATGTAAGTGTCTTGGTTTTATAATTCAAGCTCTGTGTTTTATTG
TGCAAATGTTTTATAACATTATAATTCACATGTATATCACTTGCACCTCATTTTCTACTA
CAAATTGCTAATTGACAATAATTCTATTAGGTTGAGGACCACAGTCTCAGCAGTAGCTTC
TTTCCCTTTATAGTTGTGGAGCCGGAAGTTTGCTCAGAAATTCGTACTCTAGAGAGCATC
ATAGAAGATTCTGACGCTGCTGATGGGGTAAAAGGTGAGACAGAAAAATCTGAAGCCAGT
ACCATGGCTTTGGACTTTGTACATGAATTGGGTTGGCTTCTTCATAGAAATCAGTTGAAG
TTTAGACTGGGCCATATGGATCCGTACCAGGATTTATTCCCATTCAGAAGGTTCAGGTGT
ATCATGGAGTTCTCCCTAGACCATGGTTGGTGTGCTGTAGTAAAGAAACTTTTGGGAATT
ATATTCGGAGGTACTGTAGATGCAGGAGAGAACTCTTCTGTTGAACTTGCAGTGTTGGAA
ATTGGTCTCCTTCACAGAGCTGTGCGGAGAAACTGCAGGCTGATGGTTGAAGCTCTTTTA
AAATATCGTCCCAAATACGTTGTAGATAAATCTAGATCTGATTGGAAGCAAACTTTTGAG
GGTCCTTACTTATTCAGACCTGATGCAGTTGGTCCTGGGGGCTTGACTCCTCTTCACATA
GCAGCCAGTAAAGATGGTTCTGAGAGCGTATTGGATGCATTGACTGATGATCCTCAATCG
GTATTTCTCTCCTTTATATGTACTTGCGGTATTTAACTTTCAGCATGCATATGATCATTT
TAGAATTGGTTAAAACGAATGAAGAAAATACAACCTTAAGATAATTGAATTTGAAATGTG
GATTGATGAATGGGTCCGTCTTTAAATAGATCAATCTTATTATGCTGTTTTATAAAAAAA
CCGACTGTATAAAACAAGATTTATTATCTACGTATATTTGAGGCAACTTCCATAAGTTGT
CTCATCCATCTTTCCATGACATCTTCAGCAGATAATTGAAGTACAGATAAAAAAAATTCT
TAGTCATGCTAATCTAGTATTTTGATATTCAGGTGGGAATTGAAGCGTGGAGAAATGTCC
GTGATTCTACAGGGTTGACACCTTATGATTATGCATGCCAACGTGGCCAACACTCTTACA
TCCATATCGTCCAAACAAAAATTAAAAAGAAATCAGAAAATAGACATGTAGTCGTTGACA
TCCCCAGTATCCTTCTAGATTGCAACAAGAATTTGAAGTCGGCAGATGGACTCAAGTCCA
CGAAAGTTGGTAGCCTTGAAATGGAGAAGTCTGTAATAAAACTTGTTAAAAAACAGTGTG
GTTTATGCGAACAGAAATTGGCCTATGGCAACATCAGAACGTCTCTAGCATTCTGTCGTC
CAGCAATGCTCTCCATGGTTGCTATAGCTGCTGTTTGTGTTTGTGTGGCTCTGCTCTTTA
AAAGCTCACCTGAGGTTCTTTATGTGTTCCAGCCCTTCAGATGGGAACTTGTGAAGTATG
GATCGAGCTAAAAAGTAGGTTTTATTTAGCAAATGTTACTGTTAATGAAGTGTAATTTAC
TGTTTTCATACACCACCAGCCTAGAAAAAAGTTTGAAATGTGCAGACTTGTTTGACTTTA
GATTTCAGTTGGAGAGTACTGTGTATGTGTATGTATCCTGATTTGGTTTTAATACATGAT
AGAAAA
>NfrSBP03
ATGAATACCTCTGCGACAATGGAGTGCAATGCAAAGTGGGACTGGGAAAACCTTGACACT
TTCTGTTCGAAATACAATGGAACTACTACGAAGCTAGAAATGACAGACTGGGGAGTTGAA
GAGGGAGATATTGATGTTGGGTCTTTTCATTTGTCTGGCGCCAATGGTGATTCTGCCTCT
GATGTCTGCCATGCTTCTTCAGCAAAGAGCTCCGTATCAGCTTCAACTGATTGTTCTTTA
AAGGGAAGAGTCAAAGCATCTAATTTGACTTTTGATCCTTTTGGAGGATATTCAGCAGAT
TTTAGCAAGAAAAAAGAGTGTGAAAGAGCTGAGCTAATAACAACTTCCCCATCGCTGGAC
ACTTCAGTGGGATCTGCTGAGTTGTCAATTGGCCTCAAACTTGGTAAAAGGACATATTTT
GAGAACTGTTATGCAGGATACAACTCGAAAACCTCATCTTCCTCAAATATACATGTAGCA
TCGGCTTCAACTGCAAAAAAAATCAGACCACCTTGTCAGAATGCACCTATTCCACGATGC
CAGGTTGAAAAATGCAACCTGGATCTTTCATCAGCTAAAGAGTATCACCGGAAACATAGA
GTTTGTGAAAGCCATTCCAAATGTCCAAAGGTTGTTGTAGGAGGTCTAGAACGTCGGTTT
TGCCAACAATGTAGCAGGTAAGCATCTTATAGCAGTTACTAGTTCTCAGTATGTAAACAT
CTGCTCTGTTTTATACTCATGTAGAGTTAACTGTATCTCCAGTGACGATGGTACTTCATT
TGGACAATATGTAACTGTTTGATATGAAACTTGTTCATTCCCTTCATCGTTTTCCTATCA
TGAAGGTTTCACAGTTTGTCAGAGTTTGATGAAAAGAAGCGAAGCTGTCGCAAGCGACTT
TCTGATCACAATGCTCGCCGCCGCAAGCCGCAACACGAGAATATCCACTTTAAATCTACT
AGCATGTCATCGATTTATGGTACATTTTTATGAATTATTCGGCCAACTTCATAATTGTAC
TTACTATTAATGGTTTGAGTTTGTTTATTCTACAAGGCAGTCTTTCAACATGTTTTGCAA
CACAGAAAACATACTGGTAATATTATTATTTTTATATCTAATACGCTTTTAAATTTTCAG
AAGGGAGGCAACAGATGAGTTTTGCTCCTATTTCTCACAGTAGACCTGCTGGAAATTCTA
ATTGGGAAAGCATGAACCTCTCCAAATATGGACTAGCCACGGAGCATTTGCTTAAGCCTG
AAATATCTGATGTCGTCAATGTGCAAAGTCACTTACCATGGTCTGGGCTTCAGCATGCCA
TCAGCATGCCAACTCAGAATTCAAGTAGGCTTTTGCAATGCAAGGGAAGTTCAGAAGGAT
GCACTCAAGGTTTGTCTACATTCCCTTTTATGACACTTGTCCTATATTTGTTTTCATTAT
GTTTTAAATGTAATGGAACTAAGTTTAGTTGTTTAGTTACTTACTTCCTTGAGTTAAATT
ATTTGTTATATTGTTGGCTCTGCTCCAGGCTGTAGTTATCACTCAACATTAAAGCATTAG
AACTTTATTTACTACCTCTGAGCTCTGGCTAAGAGCAATATATTGTTGATATTGATTCCA
AATTTCCGGTCTTTTTTGTTGTGAACGCTGGTAATCCAAGTTGACAGGCCATATATACTT
TGGGTTTCTTTTACCTTTGGTTTGAGTTGCAAGGAAAGAGAAGCTGGGGATTGCAGCGAA
GTTGTTTAGACATTTTCAAAATCTTTTTTCTACTCATTGTGCTTGTTCAGTTCAACGAAA
GCCAGTATTAATCAAGCACAGTTTAGCCCTATGTTATGAATTGTGAGAGTTGGTTTCCCT
CTTCCTATAGCTATGACTAGAAAATCCTATAAGTCCGTTTTTACCCCCTTTTTTGAAAGT
ATAGGTCAAGCCTATATAAGAGCAAAGTTAATATGGTCTAGCTAGTTCTCACTTCCGAGC
TTCAGCTCCTTTCTTTCCCACTGTAGAACTCCAATTGAAAGGGGAATCTCTCCTTGGCCC
GCTTTCTCTATCTCTGGTTCATTCTGTTCGTACACATCTGATCCTTCTATTTCAACCTTC
AACTTCTCCCGATCTTCTTTAAGCAGAAAGTGCAATCTGAATGTCTGGGTTAAGCAAATA
TATTACATCGATAGTAGACCAATACATTCGCTTGTAGTGCACTCAACTGGCTCAAAGACC
CTGTTAATTACGAAAAAGATTGCTGGATGTAATGTTAAGCTATAAGCAATTTCAATGTAA
CGTGGGAGCAAGATTAAGAAATCACAGAAACAAGTGAATTCTTTAAATAGATGTACAGAA
CAGAAGCAAGCATGAGATAGAAGCGAAGACATCTCAAAACAAATAAATGACCTTAACATC
TTTGTGTTATCAATACCCATGGAGTTGTGTACAGTTTAAGGCTTAAATCATGCTTTTGTT
GGGTTGATATCAAAACTTATAGATACAAACACAAAGGAACAAAATCCTTGTTACCAGTAA
ATTTAGTAGATTTATGGAGAAGAGTAGAAGACAAAAATAAATGATTATGAAGTGTAAAGT
CAAATGCTAGAAAGTGGTAAATCCTACGTTATTGACGATGCATACTAATGACTAATGAAG
CAACAAATATAAAATATGATATAAACGGAATTTAGAAAACTGATTTATCCAGATGTGTAT
TTCCTACCTGGAAGTTTGCAGGATGTTTGCTTACCTTGTTATGCTTTAAGGAATAAATTA
ATATAATGATACTATAGCATAATAGTAGCTAAGCAGTGTTATAACTGCTGAACATGAAGC
GTCTTCCCCACCATGAAATGCTTTCTCAAGTGTTATAACTGCTGAACATGAAGCGTCTTC
CCCACCATGAAATGCTCTCTCAAGTGACCATCCTGTTAGAAACTGATGTGCCAAATTATA
TTATAGTAGTCATTACAAGATATAGCAATTTCATCCAGGTTGTTTGCACAAGTTATACTT
GTACTAAGATCAACGAATATCTCAGATTTTTACATGTGCCATGTAGTAACATTTTCTCCT
CAATGTTGGATATGAAACCACTTGCCTCTGATCCTACAAGAGGATCATGTAGCGAGTTCA
ATTATTTTAAAGCTTTGTTCAATTCAGTATCTCAAACTGAAATGTATTGTAGGTTAAGTT
CTGGGACAACTTTTTTTTCAAAAAAAATGTGTGGCTTTTTGTAATAATTGATCACCTTGT
GCTGAAAGCATGCAAGTTAATCTGATTGCTGACTGGATGGCTTTTCGAGTTGCAGGCATC
CCAGAGTCCGTGTTTTCATCCAACTTGGATGCAGCAGCAGAGCTTCATTGTGCTCTCTCT
CTTCTGTCAACTAATTCCCAGGGTTCGTGTGACCAACAGTCAGTTAATCATAACTACTCC
GTGAATGCAACCTATAAGAACACTTCCCCTCATATGATGCATGCAATACCCCAAAGTTTC
CCATCTGCTTCATCGGAGTGCTGGCAGACTGAGGATACATATTTGTTGGCTTCAAACATT
ACTTGCGGCAGCAGCTATCAAGAAAATCAGCTCCTCTCAGCACCGTATGGCAGTGGTTTC
TATTCTAATTAG
>NfrSBP04
ATGATGCCCTTACAATTTGGAAAGCAGAGTTCTCGCGGAAAGTAAGCATGGTGCATTATA
AAAGATATTATGATCACTACATTCTGTTATAAAATTTCTCTTTGTTGTTTGGTCAGAACT
CCTGGTGTATATTCTCAGTTATGTAAGCTATAATCTAAAATATTTGCAGATTACTGTAGA
ATGTAACTTCCAACTCTTATGAGCAAATGTAGTTGAGACAGAATGGATTTCAAGACGTGC
AGAAATCATTTAAAATTAATGTTCGTATACACACTTCACTTATATGATATCTTTATAAAC
ATATAACTGACATTACTTTTAGGCTTTTAGTTACATGGGAATTATGGTGGGTTTCAAGTT
CCTTAATTTGTATGAAAATTGGGTTTCCAACATCTTTGGTAGGACCGCCAGAGCATATAT
CTTAATTACAATACGCAAAACTGGTATTAGCTGGCGATCTGTGACGTTAGTGCTCTTTTA
GTTGTAGTCTCTCTGATGAATTTGTTCTTAATTTGTGGTGTTGCTCTAGAAATCTAAAGT
GCAACCTGGAAAACTTCATTTCTGCATTAGCACCAATAGTTTTTTCTTTGATCTGCCAAA
TTGCATGACTCTACACCATATTCGTGTCAAAAAAGCATATCATCAACTCCAGGTGTTGGG
GATCATCGTGGTTGTCCTTATTGGCATTTCATGTGACTTACCTTTCAAATACATATCCAG
TTGCTTAATCTAGCTAAATCATACTTCTGTAGGGCTGACATCATGTACGCAGTCATTTTT
GAGGCTGTACATAACTCATCTTGTGATGCTGGAGTAAATCATCCAAACCAGTAATTTAGT
GACTGTCAAAGCTTCTTGAAATCAAAGGGGAATTCTGTTGTAAAGTAAATTATTAGCCGG
AGAAGAATCGAATCCAAGATCTTGGAATAATAGACCCTTACCACTGAATTTATCCTATCA
CTTTCAATTAGTAATAGAAGAAAAAAGAAGGTTAAAATTATGTGGGATCTCTCTCATAGT
AGATTAGTAGATTTGGATGGGCCTCGAGGCACCCATGTGAACAATTTTTGTCGTCAAATA
GCTAGGTGGATTTAACAATTTTTAGAGTAGTAGTTTCAGGTTCACATAATTTTGATATAT
ATATATATATATATATATGGAAACGCTTCACCAACCACAGTTGGATATTTTGTTTTAACC
AACCAACTAATCTTATACCGTTAAAATAAGTAATCAATGGCCCAGATTTAAGGCCCTTAC
GCTGTATTATATAGCGTAAGGACTATTTTTTTTATTTACAATTTTACCCTTAAAAAGCTT
ACGCTCTATTATATCTTGTATCTGAGTACTACCCATATTTGAGCTCATTTCATCACTTCT
TATTATGAAACACTATTTTGTGAGATATTGTTTCATAACAAAACACATAATTATAAATAT
TTATTTAAAATAAATAGTTATTTAAAAATAGTTATTATATTTTAAATAATATAGTTTAAA
ATAGTTATTATATTTTAAATCAAATCAAAACAAAAAATATATTTTAAAATAGTTATTATA
TTTTAAATCAAATCAAAACAAAAAATATATTTTAAAATAGTTATTATATTTTAAATCAAA
TCAAAACAAAAAATATATTTTAAATTAGTTATTATATTTTAAATCAAATCAAAACAAAAA
ATATATTTTAAAATAGCGTAAGTATTTTAAATCAAATCAAAACAAAAAAAAAATTCTAAA
ATAAAAGATTTTATAAAGTAAAAAAAGATTTTCTAAATATGTAGTACATCTTAACATATT
TTATAAAGATTTTCTAAAGTATAAAGATTTATTCTTACGCTATATGATATAGCGTAAGTA
CAGTCAAGAACAAAATCAATATCAGGAAAAAATAAAATTTAAAATCAAATCAAAATAAAA
CGGAAAAAAAGATTTTCTTTCTTCCGCTATATTAAGTACAGTTATACATCTTATCTTCTA
TATCTTTCATATCTTGCATATCTTCCGCTATATCATATAGCGTAAGTACAGTTATACACA
AAATTAAAAATTTTAGGATCCCAGATCTTTCATATCTTGCATATACACATATATATATAC
ACAACACAGAGATAACTATGCATACTAGCCACCAAAAACTCCATTTCTTTACACTCTTTT
TCATTTTACTTCTCCAAACCCATACAATATGGTACTCTATTTGTAGGATTTATTACAAGG
ATTCTTAATCTATAATTGTATGTATAATCAGAGACTTAGATTATGAGATTTTAATCTTTA
AAGTTTGGAGAAGAAAATGTATATATGTATGTATATGTATCTGTAGTATACTTACGTTAT
ATAATATAGCGTAAGCTTTACAGAAAAAAACTCGGACACGTGACATTTTAAGGGTAGTTT
TGGAATAAAAAAAAAATAAAGCTTACGCTCTATAATAAAGCGTAAGCTTAAAAGCTTACG
CTCTATTATATAGCGTAATCTTATTAATCTGGACCGTTCATTTTAACTTTTAACGGTTTA
AGATGGGTTGGCTCAATTTTAAAGATATCCAACTGTGGCTGTAGAAGGGGACCCTATATA
TATATATATATATATATATTATATTAAAAGAATGTCGGTGCTATATAATCTATTGTTTTA
ATAATGTATGAGCACAGTGCTGTCTGTTTGGAATAATAATTTACGTTACTGTTACTGTTA
CTGTTAAATAAATGAAAGCCACAGTTTGCATATAAAATGACTTGAGTGGCCAATATCAAG
CAAGCGTGTGCGCCGTATTTGACTAAAACAGAATAATTAGCTGATGTTTCTATTTTTAAT
ATTGAATAATATAATTGAATTGTATATTAGTTAATATACAATGTACAATATATCCCGAAT
GTATCTATAGTATTGGCCCCGTTTGGCTTACCTTATTTTTCAAAAATAAGTAATTTATTT
CTGAAAAAAAGTTAAAAATACCTACTTTTTCTGAAAAAAAAATACTTTTTTTTTCAAATT
CTAAAATCTCAAACATACACTAAATACTTATTTCTAAAAAAAAAATTGTAAATACGAAAT
TTTTTCCAAAAATAAGTAACTTATTTTTTAAAAAAAATTAAAAGAAACAGGCCAATTATG
ATGTTATAAATTATCGCAGTAATTTTGAAATTTAGTACAGAGAATACGCTTGCATGCTAC
ATTAAATATATATATATACGCTTGATTTAAAAATGAGAGAGAGAGCAACTGAGAATACGT
GTGGTGGCGTAAGTGATGCTGATAGTAATTCAGACAAAAGATAGATATTGGAACTTGAAA
TATATTGAACAGATATTTTTATTGTTTTTTAAGTGTTTCTCAAGTTCTGCCATGTTAAAA
AAATGGATAGCGTTAAACATAGTCATGTGAATGTAAGGGGTCGCATACTTTATTATTATT
TTGATTATTGTTTTAACCAATTAAAACTATCTACATAACATATAATAATTGTTTATCTAT
AACCCTAAGACTATGATTAACATTTTTCTAAAAAAATGTGAGCAATCAAATACTGCTAAG
AAATGGATGGCACGTGTATACCGGACATTCGGACGGGTAGTCATTACATGAAAGAAAATA
TTGAGGAACCATTGATTATTTATACACAAATGTTAAAATTTCGGAAACCAAAAGTTTAGT
TGTCAAATCATCATCGTATCAGATATGAAATACTCCCTCCGTTCTAAATTAATGGTCTTT
TTTTTATTTTTTACACATATTAAAAAACTCATTTATTACACTTGTTTGTCACTAACATGA
ATTAAACTATCTATTTTACCCTTTAATCCATTTATTCCATCTATATAATATTAATTATTA
TCAATAATAAATAAGGGTAATTAGGTGAAAAAAAAGAATATATTTATCGAGAATACAAAA
GAGATTATTTTTTTTTTTTTGAGTAAAATTTCATTCATTAATGATAAGTCATACGACATC
TACAAAAATAGTCGAACAAACGTAAACAGAAACAATAGCTGATTAATCTATTCTTCTTGG
AGATATAATCACGCAATTTGTTGAAGATAATATCGCCCCTTCCATGTGGAGATTTATAAG
TACTCGCTTTGTGATGACCTCCATCTGGGACTAATTCTGCTTGAAATATCGACCATAAAT
GCAACATCCTACAAACTTTTATCACTAAATCAAAAATCAAACTCTCACAAACAAAGGAGA
GAACACCAAAACTCTCACCAAGGAGAGGCAACAACCAAACTGAAATTACAAATTAAAACT
AAAATTAAAAAGTAAAAGCAAGCCTTAGATCTAGACGAAACCACACAAACAAGAGAAACC
GAAGAACCGCCCTCTTGATCGGAGAAGACAGAAAATCTGGATGCTTTAATGGTTTTTTAT
CTAGGAATTTTATTAAAAAAAGAAATCAAGTCTTAATAGCAAGATTAGTAAGAAAAATGA
AAGAAAATTAAGAGATTGGGGCTTTCCATCGGAGAAACCCGGTGGAAGCCCCGACACTAT
GTTTGAGAAAAAGAGGAGGCGGCTTGAGAGAGCAGAGAACAGAGGTAGGGTTACAAAAGA
GACTATTAAAAGAAAATATAAAAAATCTATAAAAAAGAGGGAATATATATAAACCTAAAA
ATCTTGGAAACTTTAAAATGTAAGTTAGGTGGTGTATTATGGATATACAATTGCCTGTTT
CGTTCAATTCTTTTTTGCCTAAATTGAAATCAATAACATTTATTTAGTTATCATGTTTTT
TCTTGTTTGATTTTATTTTCGCTGTTACTGCATCACCTACCAAAACTTCAATATAATGGG
GTCCTGTTTATTTACTGTTATAAATAACTTATATATAAAAAAAAAAAAATACTTATAAGT
TATTTATAGGAAACAAACGGACCTAACCAAACGGAACCTACTTCAGAGTTGCTTTCGCCC
GTGGTTTCATGTTTACCACCTCTCTCTCTCTCTCTCTCTCTCTCTCACTCACACACACTA
TTACACAGTCATACACATATAGTTTCAGAAGTATAAACATTTTTGAAGGCTTTCGGTTTA
ATCTTACACTCACTGCATCTGCATGCATTCCTTTTCCTAACTCAATTTCTAGCAGATCCA
AGGCTTGATTCTTGAGGTGTGTGTATCTTGTATATGTATATTGCTAAACATTTATCTTTT
TCGGTAAACTATAGATCCCTAGCTATTCTCATATGTTAGTAACGAACTTTTAATGACTAG
TAGTTGGATTCATCAATTCACTATCGAGGTTCTAGTAAATCTTTTTTTTTTTTGTCAAAT
GTAAAGTTTAGTTGCTATTCATCAAATACACACATTTGTGATTAGTAGTAGTAGTAGTTT
AGCATCCACCAAATTCAAAATAGGGTTCTTAATACTTATCGATTTTGAAGTTTAAAATAT
CTACTCCTTTCTAATCTAGTGATTTAGAATAAAAATGTAGTAACATTATCTTTCTTCCCA
ACTGGACAGTTAGTTTGATTTTGATCTAATTCATGAAAGTTTGTTAATTAATTAGTACTT
CTTTATAAGCAAGTAGTCAAGTACTATGCAACTATAAACGTGTAAAACTAAAGTCAAATG
AATTAATGTCAAGGCTTAGTTTTAGAATAAAAATATAGTAACATTATCTTTCTTCCCAAC
TAGACAGTTAGTTTGATTTTGATCTAATTCATGAAAGTTTGTTAATTAATTAGTACTTCT
TTATAAACGTGTAAAACTAAAAACCAAATGAATTAATGTCAAGGCTTAGTTTTAGAATAA
TAGTACTAGTGACTGTAAAATGTGTTTTTTGTTCTTTCTAAAAACCTTGAGAGAAGTGCT
GTAGGGCACGGGAGGGAAGATGATTTGAATGTGTAAAGATCTTGGGTCGTCAGAACCTTA
GTTTGTTGTGAATTATATATGTTGGCGGTTAATCTTAGAGATTTTTATTGAACCTGTGTA
CGTAAACTACTGCGTGCTACATTAATTTCTTGGGGTTATCTTTATTGCATCAATTTGGTT
ATTTTCAGATATAACTACTACAAATGTGATTTTTGAGTTTCTAGTAGCAAATTTGAATAT
ATATATATCAACCAATTAATATCTCAGTATGTTATTGTTAGTGTGTCAGAATGTAAGAGG
GTCATATTTGGGGGAAAGTACATATTTGCAGTTACTAGATTACCTAGGCTCTTAAGTACT
TGCATGCTAGTTTGTTAATGTGTTTAGAAAAGCAGAGACAGTTTATTTTCGAGCTGCATT
TGGCTTGAAGGTATACCTCACGGACACGGTGATGACTTCAGTTACACTTTTGATTTGGCA
TTATGCTACCTTTTTAGCATTTTATCTGATATCACACACCACCATCCAAAGCTTTTCCAC
AAAAATAGTTAATATACAAAATAATTTCTAATCTAATCTTCTTAACTTATATGATTGCTT
GAATAGATTGGACTCATCGTCTCTGTGATGGAATCATCATCATCACCAGGATCTTCAAAG
AAGCTTAAGGCACTTGGTAGTATGACACAAGTTGTTTCATGCTTAGTTGATGGCTGCAAC
TCTGATCTTAGTCGATGCCGAGATTACTACCGACGTCATAAAGTATGTGAGCTCCACTCA
AAGACCCGGGAAGTTACAATAAAGGGTCAAGAACAGCGCTTTTGTCAGCAATGCAGCAGG
TTCAGAACCAATTGCTTTCATGATCTTACTCCCACCCTTATCAACTTAATATATGTATTC
ATGTTGCTTTGCATCCTTTTAAATTCCTTTTGGCACTAGATTTTTCCTTGACGAAACTGC
CTTTGCATAATGATACTCTGTGTAGACAGTTTCTAACATAGATTATTGTAATTTTATCAC
TCCTTAAGAGGTTCCTGAACCAATTTATTGGTGTATTTTCGTAATATGATTAGCTTAGAT
TTTTTTTTTTTTTTAAGATCTTATGAGAGGATAGCTCGGAAATGAATGGTTGCATCAAGT
TTTGTGGCATTAGGAGCCAGGTGTGCATTTGCTGCAAAATACCATGAAAATGTTTAGCTT
TTTCCTTTTCTGTCATGTTTAGACAGTGTTTCAAATACATTGCCAGGTCTTAAGTAATCT
AATATTTTCCCGTAGTCATTACATCTGTACTTCTAACTTTTATCTTGTATTGCTAATTGG
TGAACTTGGTTTCCAGTTAAGGGGTAGACATTATAAACCCCATACACTCGTCCTTTGTGT
TTTCACATTCGTCGAGAAAGTGGTATGAGAACACTTGTAGAAACTTCACTCAAACATAAT
AACTTATTTGCATTGTCAGAGTTCGGATGCTTAAAATTTATTTAGTTGACATATTGTTTC
CGTTAAAGTTTACGCAGTTAACATGATATCGTATTTCAGATTTCATTCTTTGGTTGAATT
CGACGAGGAAAAGCGAAGCTGTAGGAAACGCCTAGATGGCCACAACAGGAGGCGACGGAA
GCCTCGGCCAGAATCGATCCACAGAACAGCTGCAATTTTTCGTTCTGATCAGCCAGGTGT
GTTCTTTCACTAAATAATCTTTCATTGATAATTAATCCCCAAGATTTCTTTGTGTGCAAA
TTTATTATTCCATAAGCAGACTAATAGTTTATAATCATTAAATTAACCTTGTTATGTTCA
GAATAAATAAGATTTTTGTTTTATGATAGCTAGGCTCCACAATTTTGTCATTCAGTAATC
CCGTAATACTTCCAAATGCTGCCGGTAGCTCTTCTTGGACTAAGGATGTCAAAACTGAGG
ATGATACTTCAGTGTCCAATGCAAATCTTTACTACTTCGACCAACACAAATTATTCCCTG
GATCTGCAGCTCAAAACTTTAAAGCCCGACTTCGGTCTTTAGAATGCACCAACAATCTTC
CACCTGAAACATCTTCGTTCTGTCAACAGCTTCTTGAACCCAATTCTGCTCGCGGAAAAA
ACCAGATAGAGTTCCTAGATAAGTTACAACGAGCTGCAAACTCCAATGGTGCTCCCTCTC
TTCTGTCATCAGAACAAATTGAAAGCAGTGATGCTTGCTTGAGCCACATGGTGCACCCTA
ACCCTGGCCATTTTCCCCTGTCACAGTCCTTTATGCAAGACATGCACTTCAGTGGACTAG
ATCAGTACCAACATTATACTCAAACCAGGCAACTAGTTTCTGATATTGGCCCCAACTTCT
CGAATAACGCCAACATTTCGACATCACATTTCAATGGAGCATGTGAACATGGGCTTAATG
GAACCTCTGAAAGTGGCTCTCAGCATAATCTGTCATTCAGGTTAGACTGA
>NfrSBP05
ATGGAATCATCATCATCACCAGGATCTTCAAAGAAGCTTAAGGCACTTGGTAGTATGACA
CAAGTTGTTTCATGCTTAGTTGATGGCTGCAACTCTGATCTTAGTCGATGCCGAGATTAC
TACCGACGTCATAAAGTATGTGAGCTCCACTCAAAGACCCGGGAAGTTACAATAAAGGGT
CAAGAACAGCGCTTTTGTCAGCAATGCAGCAGGTTCAGAACCAATTGCTTTCATGATCTT
ACTCCCACCCTTATCAACTTAATATTTGTATTCATGTTGCTTTGCATCCTTTTAAATTCC
TTTTGGCACTAGATTTTTCCTTGACGAAACTGCCTTTGCATAATGAAACTCTGTGTAGAC
AGTTTCTAACATAGATTATTGTAATTTTATCACTCCTTAGTAGTTCCTGAACCAATTTAT
TGGTGTATTTTCGTAATATGATTAGCTTAGATTTTTTTTTTTTTTAAGATCTTATGAGAG
GATAGCTCGGAAATGAATGGTTGCATCAAGTTTTGTGGCATTAGGAGCCAGGTGTGCATT
TGCTGCAAAATACCATGAAAATGTTTAGCTTTTTCCTTTTCTGTCATGTTTAGACAGTGT
TTCAAATACATTGCCAGGTCTTAAGTAATCTAATATTTTCCCGTAGTCATTACATCTGTA
CTTCTAACTTTTATCTTGTATTGCTAATTGGTGAACTTGGTTTCCAGTTAAGGGGTAGAC
ATTATAAACCCCATGCACTCGTCCTTTGTGTTTTCACATTCGTCGAGAAAGTGGTATGAG
AACACTTGTAGAAACTTCACTCAAACATAATAACTTATTTGCATTGTCAGAGTTCGGATG
CTTAAAATTTATTTAGTTGACATATTGTTTCCGTTAAAGTTTACGCAGTTAACATGATAT
TGTATTTCAGATTTCATTCTTTGGTTGAATTCGACGAGGAAAAGCGAAGCTGTAGGAAAC
GCCTAGATGGCCACAACAGGAGGCGACGGAAGCCTCGGCCAGAATCGATCCACAGAACAG
CTGCAATTTTTCGTTCTGATCAGCCAGGTGTGTTCTTTCACTAAATAATCTTTCATTGAT
GATTAATCCCCAAGATTTCTTTGTGTGCAAATTTATTATTCCATAAGCAGACTAATAGTT
TATAATCATTAAATTAACCTTGTTATGTTCAGAATAAATAAGATTTTTGTTTTATGATAG
CTAGGCTCCACAATTTTGTCATTCAGTAATCCCGTAATACTTCCAAATGCTGCCGGTAGC
TCTTCTTGGACTAAGGATGTCAAAACTGAGGATGATACTTCAGTGTCCAATGCAAATCTT
TACTACTTCGGCCAACACAAATTATTCCCTGGATCTGCAGCTCAAAACTTTAAAGCCCGA
CTTCGGTCTTTAGAATGCACCAACAATCTTCCACCTGAAACATCTTCGTTCTGTCAACAG
CTTCTTGAACCCAATTCTGCTCGCGGAAAAAACCAGATAGAGTTCCTAGATAAGTTACAA
CGAGCTGCAAACTCCAATGGTGCTCCCTCTCTTCTGTCATCAGAACAAATTGAAAGCAGT
GATGCTTGCTTGAGCCACATGGTGCACCCTAACCCTGGCCCTTTTCCCCTGTCACAGTCC
TTTATGCAAGACATGCACTTCAGTGGACTAGATCAGTACCAACATTATACTCAAACCAGG
CAACTAGTTTCTGATATTGGCCCCAACTTCTCGAATAACGCCAACATTTCGACATCACAT
TTCAATGGAGCATGTGAACATGGGCTTAATGGATCCTCTGAAAGTGGCTCTCAGCATAAT
CTGTCATTCAGGTTAGACTGA
>NfrSBP06
ATGGAAGAGGTGGGTACTCAAGTAGCTCCTTCCCTTTTTAATCACCAATCACTTTCCAAT
CATTTTCTTGAGTCACAACACCACCCCATGGCGGCGGCTAAGAAGCGTAGTATGCCTTTC
CAACCGCCCAATTTCCACCTCCCCCAGTCGCAGTCGTTACAGCAGCAGCAGCCCATGTTC
AGTTCTGGATTTCAAGAAACTAGGGACCATTGGAACCCAAATGGTTGGAATTGGGACAGT
ACGAGATTTCTTGCAAAGCCATTGGAATCGGATGTAATACGTGGAGGACCTTCGACAACA
TCTGTACAATCTGGGACGCAGAGAAGTCCTGATGATGAGAGAGTTGCTGTGAATTCGGTG
GTTATGAGGAGGAATCATGTAGTGGAAGATGATGAGAATCTACTTTTGAAGCTAGGTGGG
AGTAGTGTGAATTCTGTAGAGGAGAATGTGTCACGGCCTATCAAGAGAGTCAGATCTGGA
TCTCCTGCTTGTGGAAACTATCCCAAATGTCAAGTTGATGACTGCAAGGAGGACCTTTCA
ACTGCCAAAGACTATCACAGGCGGCATAAGGTGTGTGAAGTCCACAGTAAAGCTACTAAG
GCCATTGTGGGGAAGCAGATGCAGCGGTTTTGTCAGCAGTGTAGCAGGTTTGTGACTTCA
TTTCATCAGTTTAACGCTTCATGTTATACTAGTTTGTGTTCTTCTGATAATCTTCTGTCT
CATGTGTGAATTAAGTTGTTAAATGGAATCTTTTTGTAAGCGTGTGAATTGAGAAGGGTC
TACCGTTGTTTTATGCTTCTAAGCCAATATTACGTATACAATTTTTCGCAGGTTTCACCC
TCTTTCAGAATTTGACGAGGGAAAGCGAAGCTGTAGGCGGAGGCTAGCAGGGCACAACCG
GCGAAGGAGGAAAACTCAACCAGATGATGTTACCTCCAAATTGTTACCTCCCGGTAATCG
TGAGAATGTTAGTAACGGAGATGTGGATCTTGTCAATCTTCTAGCAATTCTAGCTCGTGC
ACAAGGTACATATTTAGTTATATTTCTTTGTTCGGTTCTCTTAATTTGTTATGGGCATAT
ATCTATACTGTGCATAAAAGCCTAATACTTGTATATGCAAAATAGCAGGGAACACTGAAG
ATAGTGGCGCTAACGGGTCACCAATTCCCAGTAAGGATCAACTTATTCAAATCCTTCAGA
AGATTAATTCGTTACCTTTGCCGGCGGACATTGCCGCAAAATTGCCTCTTTCAGGAGTTG
CCAGTAATATTGTTCCGTATCGAGCAGAAAATGAAAATAAGCTGAATGGAAATAATTCTC
CGGCATCAACTATGGACTTGCTTGCTGTTCTTTCAGGAACTGCTGTTCTTTCAGGAACTC
AAGCAGGATCCTCACCTGATGCCACTGCAAATCCATCCCAAAGAAGCAGCCACGGGAGCG
ACACTGAAAAGACTAGGTCTCCAGGTAACAATTTGCAAAACAGACCCCAAAATGAGTTTG
CTTCAGTTGGAGAGAGGAGTAGTACCAGTTACCAGTCTCCTACAGAATATTCAGATGGCC
AAGTGCAGGAAATTTGTACAAATTTACCGTTGCAGCTTTTCAGTTCCTCTCCCGAAAATG
ACAGCCCACCAAAACTGGCATCTAATAGGAAATACTTCTCATCAGGTAGCAGTAATCCTA
TGGAAGAAAGGTCACCTTCATCTTCTCCGCCTTTTGTGCAAAAGCTGTTTCCTACAGATC
CCTTAAGAGAAGCAGCAAAGCTCGAGAGTATGTCAAATAGACTTGAGGTTACTGGGAGTG
CTAAAGCTGGTAGAAATAAAGGCTGCATTACATCTCTTGATCTTTTCGGAGGGCCAAGTA
AATGTGTCGACAATAGTTCTGTTCAAAGTTTTCCATACCAGGCAGGGTACACGTCGTCTT
CTGGCTCGGATCTTTCACCTTCAAGTTTGAATTCCGATGCTCAGGTAACTAGATACTTGT
CCTGTTTAGACATCTGATTAAATTTCCCCTTGATATTGAGATTTAATGACACTTGCTTGC
TACCTCTCAGAATCGTTCTGGACGGATTTTTTTCAAATTAATTGATAAGGATCCTAGTCA
ATTACCAGGAACACTGAGAACACAGGTAATGAATCCATAATTTATTGTGATCTCTTACTG
TTATTATATACTCGATATATCCAAACATAGGATAGCTGATTACCTCTTTTATTTCAGATC
TTTAATTGGCTTGGTCAAAGTCCATTGGAAATGGAAAGCTACATAAGACCTGGTTGTGTA
GTATTATCCATCTATATATCTATGCCATCTTCTGCTTGGGAGCAGGTAATATAAAAGTCT
AGGGGATAAAATTGGCTGTCTTGTTTTGTGTAAAGATTATTTTTTGTTGTTGTGGCTAGT
CTGTTGATTACTGTAGCTTTCTTGTGGCTTTTGCAGCTTGAAGACAATCTGGTTCAAAAC
ATCACTGCTTTGGTTCAAGATTCGGCCGATCCATTTTGGAGAAAGGGAAGGTTCTTAGTT
AATACTGGCAGACAGTTGGCATCATATCTAGATGGTGAGTGTTTTTATGATCACGATTCT
AGTAATCATACTGCTTGAAGGTTTTTGACAGATGTACTGGTAGTTTTTAATAGTTTGCTA
ATGAATCAAGTGCTTATGTATTTATAATCAGTCACTATATTTTTGAGAAGCCTATATTTG
GCCTAAGTTTATGTTGTCCATCTACAGGGAAGGTTCACCTCCATAAAGCTATGAGAACAT
GGAGTTTCCCTGAAGTAGTCTCTGTCTCCCCTTTGGCAGTTGTGGGTGGGCAGGAGACCA
CTATATTACTGAAGGGGAGGAATTTAAATGCTCAAGACACCAAGTAAGAAGCTTGTTTCT
ATCATTACTATTGTCATGTTTGTTAGTTTTACTATATTAAAATTGAAATTTATGCTATTC
CAGAGTTTTTTGCACGCACGCTGTCGGGTACAAGCTTGAGGGAACTTCTATATCAGCCTC
TGAAGATACTACATATGATGAGATATCTTTACGCAGTTTTACGATTACCGGTGGAGCACC
TGATGTACTTGGGCGGTGCTTCATTGAGGTATCGATTGAATAAAAAGCAATTCAATATTT
TACATTACCACCGCGTAAAAATTTCTGCAAACAAGATTGTAATAATACTTTTATGAACAG
GTTGAAAATGGATTTAGGGGCACCAGCTTTCCTTTAATTATTGCCAATGCTACCATCTGT
AAAGAGTTGAGCCTTCTGGAGTCTGCATTTGATAAAGCTGCAGAACTATGTGATGCTATC
TCAGAGGAATCCGTCCTTGATTCTGGACGACCCATGTCCAGGGAGGATGTTCTACACTTC
TTAAATGAGCTTGGATGGCTACTCCAAAGAAAAAGAAACTTGTCCATGTTCGAGGCCCCC
GAATATAAGCTTCACCGTTTCAAATTTCTGTTTATCTTCTCAGTTGAAAATGACTTTTGT
GCTTTGGTTAAAACCCTCCTAGACGTTCTACTTGAAATATGTTTGGGTAGGAATGAACTG
TCGAGGGAGTCACTAGAGATGCTGTTGGAGACTCACCTTTTGAATAGGGCAGTTAAAAGG
AGGTCTAGAAAAATGGTAGACTTGCTGATTAATTATTCTGTACCCACTGATACCGGTAAG
ACATACATCTTTGCCCCAAATCTTGTTGGACCCGGTGGTATTACACCTCTACATTTGGCT
GCATGCATGTCGGATTCAAATGTTATGGTTGACACTTTGACAAACGACCCATTGGAGGTG
TGTAACGTTATCACGTTTTATAGGTTTATGGTGATCCATTTTTTATTCTCACTGGTCATG
ATGCTTTGCACATCATAATACTCAATATTCCAATTTCCCATAGTACTGTTTCTTGATTAT
TTTTGTTTTTATCACATTTTAAAGTGTTTCTGTTTTTCTTCAAATGTAGATTGGTTTGTG
CGGCTGGGATTCCCTTCTTGATGCAAATGGCCTCTCTCCATCTGCTTATGCTGAGATGAG
AAACAATCACTCTTACAATGAACTAGTAGCTCAAAAGCTTGTTGACAGGAAAAATGGTCA
AGTATCTGTTCCAATAGGTGATGAGATACAAGAACAATCACTTATTGTGGGTCAGAGCCA
CCGAGCTAGCTTTCAAATTAGACAAGGGCGAAAATCTTGTTCAAAGTGTGCCGTTGGGGC
TGCTAGGTACAATAGGAAGACTTCGGCTTCACAAGGTTTGCTCCACCGGCCCTATATCCG
CTCAATGCTTGCTATTGCTGCTGTTTGTGTTTGTGTATGCCTATTCTTGAGAGGAGCTCC
AGATATAGGCTTAGTTGCTCCATTCAAGTGGGAAAATCTAGGATATGGGGCAGTGTAG
>NfrSBP07
ATGGAGTCTTGGAGTTATGTTCCTGAAGAAAGAGGGTTTGTATCTGAAGATTCTGTTACA
GCTTCTGATGTTATTGCAAGAGGTAGAAATGGATCAATAGATTGGGAATATAAATCCCCT
TTTTATGATAGTAGCAATAATATTGGATTAGGGTCTTCAAGTGAAGATGGTCTTGAGAAT
ATGGGAATTCTTGATTTGGGTCTGCAAGAAACTATGAGAAAATCTGTATCTAATGGTTCA
ATTAAGGATGCTTTAGGTAACAAAGTTAGTGGTGGAAGAATGTTCGAAAATGCTTTTTGG
GAAGAAGAGGAGTCTAATTCTAAGCTATCAAGCTCAATTGTGGAATTTAATTGTGCAGAT
TCATCTCTCATTGATTTGAAGCTAGGAAGGTTTGATGATCAAATAGATGCCCATAAATTG
TCTACCTACCAGGTAGCTCCAAATATGTATTCGACTGATTCTTCGTCTAAAATGAAGAAG
AGAATGCGAGCAGGGGGGTTGAATTCTGTAACCCCCTATTGCCAGGTTTTTGGATGCAAG
AAAGATTTGAGCTCCTGTAAAGATTACCACAAGAGGCATAAAGTTTGTGAGGTTCATTCC
AAGACACCCAAAGTTATTGTTAATGGCATTGAACAAAGATTTTGTCAGCAATGCAGCAGG
TTAGTTTTGGCCCTTTGTTATTTACTTTTGTACACCAAATTTTCAAGCAACTCCTTAGTC
CTTAGTAAGAAATTCAAAATAATATTGTTCATATCTATGTTTTAGATACTACACAATTAG
AATTAAAGAAAGTATATTTAGCCATAAGTTTTCAAACAAAGATTTTACTAACTGCTCCTT
GCATGTAGATTTACTGGGCTTCTTATACTCTTTGGTTATTCTCCCCTATATTTCATTGCA
TTTTAAGATTGATATGTATACCAATAACACTCAGAATAGTGGTCAGTTGAACTAAATATG
TTTAATGTATGTACATATATCTTCTATACTGCTTTTTGTAAAGGGGTCAACATCTACCTT
TTGAAGTACTAGCATCTTGTTTCTGTGATAGATAAGAAGCTGTGGGTCTTATCTTAAAAC
TTTAGCTTAGTTGTTATTCCTCAATTAACGTAATCTGGTCTTTATTATTTAGGTTCCACT
TGTTGGTTCAATTTGATGATGGTAAGCGTAGCTGTCGTAAACGTCTTGCTGGGCACAATG
AGCGGCGCAGGAAACCTCATATGGGTATTCACTCTGGTAGATCAGGGAGGTTGTATCAGA
CATATAATAACGGTAAAATGTTCTTGCATGGAAGTGTAAAGAAGAAGAATATAACACTAC
AAACATGTATATAAAGCTATGAACTACTAAAGAACACAACTAAAAACATCTTCACCATTA
CTGCTCGAAAGAGTTTACAGAGAAGCTTAATACAAAAGTGAAAACAGGAAGAAATGATAG
AGAAGAAGATCGACTTTGTTTACAGCCTGTCTCAGTATATATACACCACTACTTTTGGTA
ACAACAGTAATAGCAAACTTCTAACAAACTAGTCAACTAATAAAGTCAATTGTATTGACT
TTTATTGTGTAGAAGTATATAATGGCTCAATAGGAAGTACTTTGTAAACCGCTAATGATC
CCTGCACCCTTTATTCCATTTTTCTTTTTGTCAGGCCCTCTATTCCACTCGTAAATGAAT
GATAACTGTCTAGTGTGTGAGTTCTGCTTAATTCTGGGTTTTTATACTGTTTTCTCATCG
TTGAATTCCCAACTACACCAAATGGAATGTCATCATTTTACTTATAAAGCTAAATTTTTT
GTTAAGAGTATTACGTTTATTTTTTGTAATCGCCATCGATTCATGTTTAAAAAATTGCAT
TTAGGAGTGATAACATACATAATTACTCTTCTGAATGTTGACTAATTCCATGCGACTGCC
TGTCAACCTCTAGCTAATGGAAGTTTGGAACACTATAATAGGACTGCCACGAGGAATTTT
TTTTTATTAAGATGCCTTCAGTCTAGTATGCAGTCATTTACATAGGATTTTCATATTAAA
AGCTTAATAAAAATCTTTCGATAGCCATTTTGCATTAATACTTTAATAGATCAGAGGACA
CATTTAGAGTTATTATCCAGCAGGCCCAAGTAAAATAAGTATCACTGAAAGTCTGAAACT
GTAATGGCACATCCTCTCCTCTTTAGTATGCTCTATTTAATTTTATTGTTACAACTTGGT
GCTGTAAATATATGCTTGTGACATTTGTAACTCTGAAAAAGGTAAAACTAGAAGCGAGTG
AGAAACACAATACGTAAGATCCTAGTTGAGATTTTTCTCATTTGTCAACTATGAACAGCA
TGTAAACTAGATGTCAATGCAGCACTATGCTTGTTTCTTTCGAATTTCTTAAGATTTCAG
TTTGAATATGAAAAAATTGTGCAATGTCATTTATCGGTAATTGTGTTCTAAGACTTTCTA
TTTTGGCGCTTTGCCAAACTCAGGTTCTGCGGTTAGCAGGTTTCAGGGGACAGCAGTTCC
AACATCATCTTTCAACCGCCAAGATGTACTTCCAGGATGCCTTTCTCAGCAACAAAAACA
TGAGAGAAATGACTGGTCTAGGCATATAAAACTTGAAGAGGGGGCTGATTATAGTTCTCA
GTCAGCAGTTACTATTGCAGATGGAGGTTTGCATCCAAAATCCCCTTTTTCATCTTATGG
ATTTGATAAACATTGCCCGCCTATAGATAGAAATGGAGTATTTGACGACTCAGAAAGCAA
ATCCAATGGAAACCGTAACCAGTACTTGTTTCGAAACACCTCATTCAGAGGTGAAGCTTG
TACTGGTTTTGACTCAACATTGACTGTTCAAGCGCTATCAGGGTTTTCGGACTCTGGTCG
TGCTCTCTCTCTTCTGTCATCTCAATCCCAAACTTCTTTGAGTCATACTTCAGGAATACT
CGCGGCATACCCCCTGATCATCCCTGGCAGCCACGAACACTATAGTGAAACTCGTGTATC
AGAAAAACTATTGGGAATAAGTCCTCAAAATTCAAAGAATGAAATGTCGAACAAGTTTAT
TTCATCTGGGATAAATTCTGTTGAGAATCACTTAAATCAAATGATCAGTACAAGTGGTAG
CAATGCTTTCGTCAACTATGGGATTGATGGGATGTTTCACGGGTCCGGTTACATGAATGG
TAAAGAACAACTTTCTTGTGAAGGTGGACCCACTATTGATTTGTTACAATTGTCATCACA
ACTTCAGCAAGTGGAGGATCAAAGGCGATCTCTGCATGAAAAGCCTGGAAATGATTCTTT
CATGTAG
>NfrSBP08
TTCAGTCACTGACCCACTTTTTCACACACATAGTGTAATGCAGTGTGGTGGTAGCTTTCC
ACTTCCCTCTATGCTTCTGTGTTTCCATTAGTGAAGCATAAATCCAACTTATCTATTGAC
CTGCCTTTGTTTCTTGATTGATTTTGTTTTGGGTTTTCTTCTCAGCCACTGAAATTTTCT
GGGTTCTTGATTTTTTCAGGTTTGCTGTTAAACTCAACTTTTTGACCATATTTTGGGGTT
CAATTAAGTGGAATTGAGGTGGGGTTTTGATAATTTTTTGTAATGCTCATGAAAGAATTG
GGGCTTTGTGTTTGATCTTTAGAAGGGTCATATATATATAGTTATATATATAAGTTTGTG
TAATGGAGTCTTGGAGTTATGTTCCTGAAGAAAGAGGGTTTGTATCTGAAGATTCTGTTA
CAGCTTCTGATGTTAGTGCAAGAGGTAGAAATGGATCAATAGATTGGGAATATAAATCCC
CTTTTTATGATAGTAGCAATAATATTGGATTAGGGTCTTCAAGTGAAGAGGGTCTTGAGA
ATATGGGAATTCTTGATTTGGGTCTGCAAGAAACTATGAGAAAATCTGTATCTAATGGTT
CAATTAAGGATGCTTTAGGTAACAAAGTTAGTGGTGGAAGAATGTTCGAAAATGCTTTTT
GGGAAGAAGAGGAGTCTAATTCTAAGCTATCAAGCTCAATTGTGGAATTTAATTGTGCAG
ATTCATCTCTCATTGATTTGAAGCTAGGAAGGTTTGATGATCAAATAGATGCCCATAAAT
TGTCTACCTACCAGGTAGCTCCAAATATGTATTCGACTGATTCTTCGTCTAAAATGAAGA
AGAGAATGCGAGCAGGGGGGTTGAATTCTGTAACCCCTTATTGCCAGGTTTTTGGATGCA
AGAAAGATTTGAGCTCCTGTAAAGATTACCACAAGAGGCATAAAGTTTGTGAGGTTCATT
CCAAGACGCCCAAAGTTATTGTTAATGGCATTGAACAAAGGTTTTGTCAGCAATGCAGCA
GGTTAGTTTTGGCCCTTTGTTATTTACTTTTGTACACCAAATTTTCAAGCAACTCCTTGG
TCCTTAGTAAGAAATTCAAAATAATATTGTTCATATCTATGTTTTAGATACTACACAATT
AGAATTAAAGAAAGTATATTTAGCCATAAGTTTTCAAACAAAGATTTTACTAACTGCTCC
TTGCATGTAGATTTACTGGGCTTCTTATACTCTTTGGTTATTCTCCCCTATATTTCATTG
CATTTTAAGATTGATATGTATACCAATAACACTCAGAATAGTGGTCAGTTGAACTAAATA
TGTTTAATGTATGTACATATATCTTCTATACTGCTTTTTGTAAAGGGGTCAACATCTACC
TTTTGAAGTACTAGCATCTTGTTTCTGTGATAGATAAGAAGCTGTGGGTCTTATCTTAAA
ACTTTAGCTTAGTTGTTATTCCTCAATTAACGTAATCTGGTCTTTTTTATTTAGGTTCCA
CTTGTTGGTTCAATTTGATGATGGTAAGCGTAGCTGTCGTAAACGTCTTGCTGGGCACAA
TGAGCGGCGCAGGAAACCTCATATGGGTATTCACTCTGGTAGATCAGGGAGGTTGTATCA
GACATATAATAACGGTAAAATGTTCTTGCATGGAAGTGTAAAGAAGAAGAATATAACACT
ACAAACATGTATATAAAGCTATGAACTACTAAAGAACACAACTAAAAACATCTTCACCAT
TACTGCTCGAAAGAGTTTACAGAGAAGCTTAATACAAAAGTGAAAACAGGAAGAAATGAT
AGAGAAGAAGATCGACTCTGTTTACAGCATGTCTCAGTATATATACACCACTACTTTTGG
TAACAACAGTAATAGCAAACTTCTAACAAACTATAACAAACTAGTCAACTAATAAAGTCA
ATTGTATTGACTTTTATTGTGTAGAAGTATATAATGGCTCAATAGGAAGTACTTTGTAAA
CCGCTAATGATCCCTGCACCCTTTATTCCATTTTTCTTTTTGTCAGGCCCTCTATTCCAC
TCGTAAATGAATGATAACTGTCTAGTGTGTGAGTTCTGCTTAATTCTGGGTTTTTATACT
GTTTTCTCATCGTTGAATTCCCAACTACACCATATGGAATGTCATCATTTTACTTATAAA
GCTAAATTTTTTGTTAAGAGTATTACGTTTATTTTTTGTAATCGCCATCGATTCATGTTT
AAAAAATTGCATTTAGGAGTGATAACATACATAATTACTCTTCTGAATGTTGACTAATTC
CATGCGACTGCCTGTCAACCTCTAGCTATTGGAAGTTTGGAACACTATAATAGGACTGCC
ACGAGGAAATTTTTTTTATTAAGATGCCTTCAGTCTAGTATGCAGTCATTTACATAGGAT
TTTCATATTAAAAGCTTAATAAAAATCTTTCGATAGCCATTTTGCATTAATACTTTATAG
ATCAGAGGACACATTTAGAGTTATTATCCAGCAGGCCCAAGTAAAATAAGTATCACTGAA
AGTCTGAAACTGTAATGGCACATCCTCTCCTCTTTAGTATGCTCTATTTAATTTTATTGT
TACAACTTGGTGCTGTAAATATATGCTTGTGACATTTGTAATTCTGAAAAAGGTAAAACT
AGAAGCGAGTGAGAAACACAATACGTAAGATCCTAGTTGAGATTTTTCTCATTTGTCAAC
TATGAAAGCATGTAAACTAGATGTCAATGCAGCACTATGCTTGTTTCTTTCGAATTTCTT
AAGATTTCAGTTTGAATATGAAAAAATTGTGCAATGTCATTTATCGGTAATTGTGTTCTA
AGACTTTCTATTTTGGCGCTTTGCCAAACTCAGGTTCTGCGGTTAGCAGGTTTCAGGGGA
CAGCAGTTCCAACATCATCTTTCAACCGCCAAGATGTACTTCCAGGATGCCTTTCTCAGC
AACAAAAACATGAGAGAAATGACTGGTCTAGGCATATAAAACTTGAAGAGGGGGCTGATT
ATAGTTCTCAGTCAGCAGTTACTATTGCAGATGGAGGTTTGCATCCAAAATCCCCTTTTT
CATCTTATGGATTTGATAAACATTGCCCGCCTATAGATAGAAATGGAGTATTTGACGACT
CAGAAAGCAAATCCAATGGAAACCGTAACCACTACTTGTTTCGAAACACCTCATTCAGAG
GTGAAGCTTGTACTGGTTTTGACTCAACATTGACTGTTCAAGCGCTATCAGGGTTTTCGG
ACTCTGGTCGTGCTCTCTCTCTTCTGTCATCTCAATCCCAAACTTCTTTGAGTCATACTT
CAGGAATACTCGCGGCATACCCCCTGATCATCCCTGGCAGCCACGAACACTATAGTGAAA
CTCGTGTATCAGAAAAACTATTGGGAATAAGTCCTCAAAATTCAAAGAATGAAATGTCGA
ACAAGTTTATTTCATCTGGGATAAATTCTGTTGAGAATCACTTAAATCAAATGATCAGTA
CAAGTGGTAGCAATGCTTTCATCAACTATGGGATTGATGGGATGTTTCACGGGTCCGGTT
ACATGAATGGTAAAGAACAACTTTCTTGTGAAGATGGACCCACTATTGATTTGTTACAAT
TGTCATCACAACTTCAGCAAGTGGAGGATCAAAGGCGATCTCTGCATGAAAAGCCTGGAA
ATGATTCTTTCATGTAGCCTCCAGAACACCTACAAAGTCTATAAAAAAAAAAAGGTACAC
TAGAACACTAAATTTTCATGTTAAATCTCTCCTCATGATGCAGTGATGCGGTTGATTGTA
TCTTCAACTGGATCACTTATTCTTTGAAACTCTCTTTTCGTTTAATGTATCAAATGGATT
ATAATATCATTAGTTCTTCATTGCTTAACCAAGTTGCTGTTATTTGTAAACCAGTGTATA
AATACTGCATAAGAAGTTATTCCATGCTTTTGGTAGTTACGTATTTTTCTGGTTTACTTT
GTGATAAATGCAGGCGTCATGTGTACTTGTGGCATGTTGAGACTATCAACACTTACGCAG
GATCATATATATATATATAACTTAAAGATCAAACTTATCGATCCTGACAGGTGCAAAGTG
CTAAAGCAGTTCTTAACTGGGGAGAAAAGAAGAGATCCAGACTTTCGTATTTACGTAGAC
AGGAGCTCAGGCTTAGAAGTAGAAGCAGAAACTTAATTGGTGTCTAGTTATTCCACTTGT
GCCAACACGTATAGCAATCATCTCTACGGATATGGTTAAGAACTTAAATTCAGCTGTGTT
TCAGATTCTATTGTGAATGATTTAATCTTGTTCTTGATTAGTCCATGTTGCGATACAAGC
CCCCATTCTCCTAAATGTCGATTTTCATAAAGAGAAGTAGAGAACTAAGGTTCAAAATTT
CAACTGTAATAAATTTAATACAGGGGACTTCTTAAGATTGTAGCATTTTAGGCTTTTATA
CATTAGTGAATTGCGCATGGGTTCGAATCCTTATCGGTCTTATCGGTATGCCTGGGTCTT
TTCTGGAAACAACCTCTCTACTCTCTTGAGTAGAGGATACGGCTGCGAATATCCTACCCT
CCTCAAACCCCGCTCTAAGCGGGATATACTGAGTATGTCCTTTTTCCCTTTTCCTTTTGA
ATAGCCATGTGTGACATGTCAGTTTCAGTATTACTTCACCTTCTTTTTCCCTCCAATTAA
ATATACTCATA
>NfrSBP09
TCAACACTATATCTCAATGGAATACCCATTGACTCTTCTTTAAGCTTAATTATACCATTT
TTTTTGTTTTATAAGAGTTGGGTGTGAATCCATGTCACTGAGTTGACAACCAAAGGCCTG
AAGCTGAAAAGTTTGCTGGGCTTCATTCACTTTTTTTCCTTCTACTTCAACTGTCTGTAA
GTACAATCACTTCACTTTAATCTTCTTGGTTTTGCTGCCAATAAAGATTGTTTCTTGAAT
CCAATTTTCATGGAAATATAACTTGCTTAGGGTTGATCTATGTATTTGGGATAGTATGAA
ATTGTCAATTATATCTTTGGGTAGTTTGTATTTATTATATCCTTTAAGCAATACCTTTGT
TTTAAACCAAATTCATTGATTTCCAAATAGTTCAATATGTATGTTTAGTTTTATTACTTG
TTTCATTCATATCACCACATTTTTATTGTGAGTGCAAGTTTTAGTATTTTAACTATTGTG
GGATTAGTTTTTATATATTTTGGAATTTTTCTTATATGGACAATTAGGTGATGTTCTTTT
CTTGATTTTATATATAGTCATTGAACATGTTTTTGGTTATACATATGTATGCTAGGGCTT
TCTTTGTGAGCTTGGCTATTTAAAGATTCTAAATTCATGTTTTGATCTGATGAGACAGAG
AGATCTGCTAGTCTTTTTAACTGTATAGAGGAGAGTGGAGATCGAATACTTTACTTTTGA
GAACTAGCATGGATTGGGTAGTTAAAACATCTACTTGGGATGTGGCTGAGTTAGGTGAAG
AGGACAACTCCCACTTTATTGCGCTAACTGGATCTAGTAGCTTAGTTGGTGGGAAGAATG
GAGGAGGTTTTCCAAATGATTTTGGGCTAGGTAGATTAGGAGATTTGCAAGATGGAGCCT
TGGACAAAATAAAAGAGCGAAAGGGGTTAACATCACTGCTGTTACCTTCAGAATTGAAGA
AGACAAATGATCTAAGTTGTGTGAAAATGGTCTTGTGTTTAGTGGATGGGTGCTTGTCAG
ACCTCAGTAAGTGCAGGGAGTATCATCGGCGCCATAGAGTTTGCGAGCGTCACTCGAAGA
CCCCTGTTGTGATAATTAAAGGCAGAGAGCAAAGATTCTGCCAGCAATGTAGCAGGTAAG
GCTTTTTGAGTGCTAAATTAAGCCATATTAATTCTCCTGTTTCAGTTCTGCGTCTGACTT
GATTATATTTTTATTTGAGATATTACGTTCAAGTTTGTTCCAAACAAGTGTTGTTATTGT
TGTTTTTCAAATGTTTTAACTGTGTAAAAGAAATATCTTACAGCATGATTATAGCACCCA
TGGCTTTTCTCTGATTGAGGACGGTGTCTAATTTTAAAGCCATTACGGCATTAACTATTC
ACCTTAGAGTGTCCATTTCTATATCTTTTCTTTAATCTTTCAATAATGGTGTTTCAAGTT
AATATATACTAAGCTGTAGACCCAGAGCTTTCTGCAATTAGGTAAGATGAATTAGGTACA
TCAAACATGCCTCAGTAAAAGTTAATATACATAACCTGTGGACGTATGATAGAGCAGAAA
TATAAGCCGCACATTAAATTTGCTATGAGCTTATACTTTTCTCTGGAGTTCGACGTAGCC
AAATATTATCACATACAGTTTATGCTTCTTTAATTAGGTATACTTGTCAAATTAATACAA
AATGCTAAAATGTTCATAAGTTCTTCACTCTAATTAGGTCTTACTTTCTTTAGATCGCCC
ATATAATTGATGCTAAAATGTGTTGTCTAATATTGTCACTTGACAATTTTGAGTTTTACT
TATTGATCTATCATTGTAGATTCCATTCCCTTGGGGAATTCGATGATGTAAAGAGAAGTT
GTAGAAAGCGTCTTGATGGTCACAACCGCCGTCGAAGAAAGCTTCAGCAAGAATCGGTGT
ACATGAGTTCACAGAGCTTTCTATCAGATCACATAGGTGTGTTCTTTTATCAACTCCTCC
AAATATTATATTCTCAAAGTGAAAAAGTTTTGGGGTTGAAGTTAATTGGTCGGTCATGTG
GAATGTTTACCTATTGTTTCTAAAGATAACTAAAAGTAGGTCTCTTGACATGAACATTAT
GGTCAAGTTGGCTAACCATTACATGTGAAGCACTGAAGCTACTTCTACGGTTCTACCCAA
ATCTAAAAAGTGTTAATTGAGTTTGTTTGCGGTATGGTATGTATATTAAATGAAAATATG
AATGTATTTATCAAAACGTAAGAGTAGTTTACGATAGACTTTTAGATATATCAGATTTAA
CTAAATTTACATCGAAATTGGATTTTTAGTATTCTGCATATGTATTAATGAAATAAAATA
AAATTATTTTGTTGAATTGAAAGGAATTCATTTTGGTGATTAGGTGGTCACAAGTGAAAA
GAAAGGTTTACATTCTTTTGTTAAACTATGATTCCTTATACTCTTCTGGTTTTTAAATAA
TTGTTTGATTAGTCATGTGGGGAAAGTGTTTAAAATTCATAATCCATATTACTGGCCTAC
CAGTCTACAATAGTCCGGTACAAAGCCGCCTTCATCAGGACAGTCTAGGAAAAGTCCTGC
CGTGACCTAGCGGATAACAAGTAGACACTTGATTATCTATATTAATTGTTTGTCTAGAAC
TGAAAAATCTAGCATCATGACGAAGGAATCATATATTTCTATATCATTCAGACGTTAGTT
AACAATAACTGTTATTGTGCATATATTATAGTGTAATTCGAAACCTTATTAATAAAATCT
TCCTAATGAAGGAAAAGATACAAGCTACAGATTTTACTAACAAGCAGCAGACAATTTTTT
TAACGGACAAAGTTGACAAATAACTTCTAGAATGAGAAATTCAAAAGTATCAATCTTGAC
AGCAAGAGCTTCGAGTTTTCTAGATTTTTAGTTGATATAACTGTACTTTATGATCTTGAC
ATTAATGTACTTTCAAGTCAAAACAATGAAACACAGGCTGTGTATCTCTAAATAAATCAA
TGTAGAGTCTTCAGTTTTTGTTTGTTTGTACCTGTCTCCAGTTTTTGTTTGTTTGTACCT
TTCAAACCATCTCAAGGGCAAGTATAAAAGATTTGAAAGTTTGTGTTTCTTTTTACAATA
TAGGTGGGAGCTGGTTGCAGTTTAGTAGTCCACAAGCATACGGAAGTAGTAGAACCACCA
ACAGTGGCATTAGTATTAGTTGGCCTGACAACGACAATCAACGGTTGCATTCTAGCCCGA
AAAAGGCTTTCAATGGAACAGATAAAGAATTCTCATTCTTGTCAGACACCAACTCTAGAA
AGGGAATGTACCGGAACCCAGAAGCCGCAATCTCCCAAAAACTTGTCAACTCCAAAAGCA
CCTATGCAAGCAATTGCAGTAACGTCACTGTATCTGATAAATTGACACACTTGGAAGAAT
CCACGTGTGCTCTCTCTCTTCTGTCAACAAACCAAATACAAGTGGCAAGAACCATTCTGA
GCCCCTCGTCATACCAGCTGGATACGTTCCATCAAAGTCAGCCTACAGGCACCAATCTGC
AATTTAATGAAATGTACCCATACTCATATCCAAGAGTTATGGACGATAAACAAATTGGTG
CAGTTGTAACTCATGATGGCAGCAACATCTTTGATTGCAGCATCAGTGGAATATCACCTT
TGTTCCAACGAGCTGTATGAGCAAGAGCTTGCTTCTCATGTCCTCGGAAGTAAGCTATAG
TTTGTAGCTTGGTTCTCATTTCCTTGCAAGTAAAGCTATAACTTCTAGCTTGCAGTGTTA
TTGAACAAGGTCGTGGCTTCTCTCTTTTTCTAGTAAGTCGCTAATAATTTCTAGCTAGAA
CTGTAAATGACACCACATGACAACTGCTAAAGATCATCGCAATTCTAATGTAATTTTTGT
CTGTTAAAATTATTGTAGTTGCACATTTTTTAAGATATATAATTTTGTTATGT
>NfrSBP10
ATGCATATGATCACTTTTTATTCAGAAGGTAAGTGTAAAGTTTAGTTTCTATATATCTTT
GATCTTTTTCTTATATGGATGAATAGGTGGTGTTCTTTTCTTGATTTTGCTTATATGGTG
AATAGTGAATACACATGTTTTTAATTACAGATATGTATATTATGGCTTTCTTTCTGATAT
TTATGTTTGGATTCTAGATTCATGATTTGGTCTGATGTTGATATGCTGGTATTATTTACT
TTATACAGGAGAGTGGATATTGAATATTGTATCTTTGCGCACCGGAATGGATTGGGTAGT
TAAAGCATCTGCTTGGGATGTCGTTGACTTAGGTGAAGAGGACAACTCCCACTTTATTGC
CCCAAGTGGATCTAATAGCATATTTGATTTCAATGGAGGAGGTTTGCTAAATGATCTGAG
ACTAGGTAGATTAGGAGGTGTGCAAGATGGATCCATAGACAAACCAAAGGAGCCAAAGGG
GTTAACATCGCTGCCATTACCTTTAGAATTGAAGAAGACATTTGCAGTAAGTTGCACGGA
AAATGTCTTGTGTTTAGTGGATGGGTGCTCGTCAGACCTCAGTAAGTGCAGGCAGTATCA
TCGGCGCCACAGAGTTTGCGAGAGTCACTCTAAGACCCCTGTTGTGATAATTAAAGGAAT
AGAGCAAAGGTTCTGCCAACAATGCAGCAGGTCAGGCTTTTTGAGTGCTGAACTAACCCA
TATTTATACTATTGTTTCAGTTCTGAGCTTGATTTCATTATAATAGTATTTGAGATTTTT
GTTCTTGTTTGTTCAAAACAAGTGTGTTTCTTCAATTATTTCATCTACCGGTTATTTATT
GTTATTGTTTCAACTGTGTAAAAGAAATATTTCACAGCATGATTATTTGTTCCCGTGTTT
TTTCACTGATTGAAGACGTTGCCTAAAGCCATTACTGATTCACCTAAGCATGTCCATTTT
TTTATCCTTTCTCTATCTTTCAACTATAGTGTTCCAAGTGGACCAAGTTAATATAAAGAA
AGTTGCAGATCCATATCTTTGTACAATTAGATTGTACAGATTAGTTACATGGCTTTAGTG
GAAGTTAATATGCATAACCTGTGGATGTAATACGTATGCTAGAGCAGATTGCACGTTAAG
CTGCTATGAGTTTAAACTTTTCTCTACAGTTAGACGTATCTAAATATCATAATTACTATG
TATGTATCTTTTAAATAGAAATACTTGTAAAGTAAATTTAATATGCTAAAATGTGCAATT
GTTCTTCACTTTAATTGGGTCTCACTTTCTTTAGATCACCCTATAGTATCTGTTCTTCGG
TTCTAACTGTGTTCCCTAGTAGCCCAAGTGCCTAACCAATAGAGTCACTCTTGACATGTT
TCAATAGTTTCACCTACTTGATCTATCATTGTAGATTCCATTCTCTTGGGGAGTTTGATG
ATGTGAAAAGAAGTTGTAGAAAACGTCTTGATGGTCACAACCGTCGTCGAAGAAAACCTC
AGCCAGAATCGCTGTACATGAGTTCCCATGGCTTTCTTTCAGATTACAGAGGTGTGGTCT
TTTACCAACTCCTGCATTTATAATATTCGGCTCATAGTGTAAAATTTTGGGGTTGAAGTT
AATAGCTTGTCCATGTGAAAAATGTTTACCTAGCCTGCCTAAATATAACAAAAAATTTGT
AGTATATTTCTAAAATAAAAAATGTGATATGCATTTACTATATCTCCAGTCCCAGTACCC
CATCTCTAATAACTTCAATGTAGTTTACGATAGACTTTTGCATGTATCAGATTTACATCA
AAATTGAATTCCAGGATTTTTGCAATCTTTTGTGGAATTGAAAGGCATACTTCTTAGTGA
TTTAGGTGGGCATCATTGCAAAAAATGGTTTTCATATTTTCCTTGATCTATTCCTTATTA
TCTTCTGGTTCTGAAATTATTGTTTCTTTAATCCATCAACTAACCCAACAGTCTACAATA
GTATTTACACATCATTGGGAAAGTTAAAGTAAGGATTATTTACGTTTTAGCCCTAAAAGT
TTTCTTTTTTGGATACATAAACCCTCAAAGTATAAAACCGGACGGTTTAACCCTTAAAAT
TTGGATTTTTATACGGACTGACCATGTGTCAACCCAGTGATATTTGACAGGGTATTAGCG
GAATTTTCAGTTATTTTTTAATGATTATTAACAGTGTAGCCCTATAAGTTTGACAATTTG
TACACATGAACCCAATTTCAGTTCCGGCCACCGGAAAGAATGTCGGATGGCAAACGGCAG
ATCTTTTATCCATCCCAAAGATCCTAAAATCGGACCCATTAACACCTTCATTCATACCGA
GTATATCTTCAATCAATCGCAAAATTAGTATTACCATTCTATGCTTCATCCATTAAGAGC
CATTAAAACCCCAATCTGAAAATCACCTAAAGAGAATAGAGTGAAATCATTTTTTCCGAT
ATTACCCTTGACTAATATCGGTTTTATAGCTACTTGAACCGATATGGACGAAAACAAGGT
TAAACCGTACAAAAGCCAAACTTGAAAGGTTAAACCGTACGTTTTTAAACTTTAAGGGTT
TATGTGTCCAAAAAAGTAAACTTTTAGGGCTAAAAAGTAAATAACCTTTAAAGTAATGTC
ATTAATTCACTAGGTCTTGTAAGGCAACACAGTGATGTTTTCAATTGCTTTTTCTACAAG
TGAGAAATCTAACATCATAATGAAGGAATCATAAAGTATCTGTATCAGGCAAATGTTGGT
GAATGATAATTATTATTCTGCATACATTATAATAATGCCAAACCTTATAATGAAAATTCT
TCCAAGCAAAGGAAAAGATACAGGCCACAGATTACTAACAAACATCAGACAGATCTCTCC
TCAATGGACAGTTGACATTAACTTCTAGAGTGGAAGAATCAAAAGTATTAATCTTGACAG
CAAGAGCTTCATGTTTCTTAGGTTTTCTAATGGAACGCTGATTTATGATCTAATATAACT
GTAAACTTTTAAGTTTTAACAATGAAACACTAATTTTCATATATGTGTGTTCCCCATAGA
TCTATAGTAAATCAATGTAGCATCTTCACTTTTTGTTTTCTTGTACCATTTAAATCATTT
CCAAGGAAACGTATAGGAGAATTTTAAATTCCTGCATCTTTCTACTATTTAGGTGGGAGC
TGGTTGCAGTTCAGTGGTCCACAACCTTACGGAAGTAGTAGATCCACCAACGGTGGCGTT
AACATTAGTTGGCCTGACGGCAATCAACGGCTGCATTCTAGCCTAAAGAAGGTTTTTAGT
GGAACAGATAAAGGATTCTCATTCTTGAAAGCCACTAATTTTGTAAAGGGCATCTATCGG
AACCCAGAAATTTCCCGAAAACTTGTCAACTCCAATGGCACTTCTGCAAGAAAATACAGT
CACCTCAATATACCTGATAAATTGACACACATGGAAGAATCTAAGTGTGCTCTCTTTCTT
CTGTCAACAAACCAAACACCAGCTGTGAGAACAAATATGAGTCCCTTGTCGGGGCAGCAG
GATATGTTTCATCTAAGTCAGCCTACAGACACCAATCTGCAATTTAATGAACAGTACCCA
TACTCATATCCAAGAGTTATGGAGGAGAAATCAATGGGTGCAGTTTTAACACCTGATGGC
AGCAACATCTTTGACTGCAGCAGTGATGGAATATCATCTTTGTTCTAG
>NfrSBP11
CGGTTCGTTTACTACTCCACAGCGGCAAAGCCAGCATTGGCCGTGTCTGAACTTTATATG
TTGATCCCATATTTACCTTCTTTCTTCTTCTTGTTTTGTGACATTTCTCCCTCACACACT
AATTCACATAGTGTTTGTTTGTTGTATACAGTCCCACACATTTAACATTATGGACAGCTC
TTTTCAGTCACTGACCCACTTTTTTACACACATTCACTTAGTCTAATGTAGTGTGATAGC
TTTACACCTCCCTCAATGCTTCTGTGTTTCCATTATTGAAGCATAAATCCAACTCTTTTG
TTTACCTACCTTTGCTTCTTCATTCATTTTTTGTTTTAGGCTTTTCTTATTTTCTCCTGC
TTTTCTCAGCCACTAAAACTTTTCTGGTTTCTTGATATTTTTGAAAAACTGAATTTCGAC
CATATTTTGGCCTTCAATTAGGTGGGGGTTTAAAGTTTCTATGTATTGTTCATGAGGGGC
TTTGAGTTTGATCTTTAGAAAGGTGATATACATAAATACACATATATATTTATATATTGT
TTAATATATAAGTTTGTGTAATGGAGTCTTGGGGTTATGTTTCTGGGGAAAGAGGGTTTG
TATCTGAAGATTCTGTTATTGCAAGAGGTAGAAATGGATCAATGGACTGGGAATATAAAT
CTCCTTTTTATGGTAGTAGTAATAATAATATTGGATTAGGATCTTCAAGTCAAGAGGATA
TTGATAATATGGGAATTCTTGATTTGGGTCATCAAGAAACAATGAGAAAAACTGTGTCTA
ATGGTTCAATTAAGGATGCTTTAGATAACAAGCTTAGTGGTGTAAGAATGTTTAATTCAC
TTTCAGAAAATGCCTTTTGGGGAGAAGAGTCTAATTCTAAGCCTTCAAGCTCAATTATGG
AATTCAATTCTGCAGATTCATCTCTCATTGATTTGAAACTAGGGAGGTTTGATGATCAAA
GAGATGCCCAGAAATTCTCTAGCTCCCGAGTAGCTCCGAATATTTATTCGAATGATTCGT
TGCCTGTTACGGGGAAGAGAATTCGAGTGGGGGGTTTGAATTCTCTGACCCCATATTGCC
AGGTTTTTGGATGCAAGATTGATTTGAGCTCATGTAAAGATTACCACAAGAGGCATAAAG
TTTGTGAAGTTCACTCCAAGACTCCTAAAGTTATTGTTAATGGCATTGAACAAAGATTTT
GTCAGCAATGCAGCAGGTCAGTTTTGGCCCCCTTTGTTGTTCACTTTTGTACACCATATT
TCCAAGCAACCCATAATTAGGAAATACCAAATACTATTGTTTATATACATATATGTATGT
TTTTGATACTATACTATTAGGATTTTAAGGGAAGTTTGAGTAACCTTGAGTGTTCAGTTG
CAGAATCTACTAATTCCTCATTATGTGTAGTCCGTGGACTACTTCACTCTGGGTTGTCAA
TTTTATTGCATACTTCATTCTTTGTCTTGTGAAAGTTAAGTTGCTATATTCATATTCTTC
AAATGTCTATGTTGCAAACTAAAGAAAGTTCAAATAGGCTCAAATTTTCAAATACTTATT
TAATGATTTTACTAACTGCGCATTACATGTAGATTTACTGGACTTCTTCTACTCCTTGGT
TGTTTCTCTAGTAAATTTCATTGTATCTTAAGATTGATATATTTACCAAGCATATAGCAA
TTACATTCTCAGATTATGGTTAGTTGAACTATATATAATTAATATATATCTTCTAAACTG
GTTTTTGTAAAGGGGTCAACATCTACCTTTTAAAGTACTAACATCATGTTTCTGTGGTAG
AATAAGTTGGAATAAGCACCTGTGGGTCTTATCTTACAGATTAGGCTTAGATGGAATATG
TTTCCTCAGTATGCATTCTTGCCTTTTTTACTTAGGTTCCACTTGTTGGTTGAATTTGAT
GATGGTAAGCGTAGCTGCCGGAAACGTCTTGCTGGGCACAACGAGAGGCGCAGGAAACCT
CACGCGGGTATTCACTCTGGTAGATCTGGGAGGTTGTATCAGACATATAATAATGGTATA
GTAATCTTATATAGAAGTACTTTGTAATCTGCAAATGAACACTGCACCCTCTTCCATTTT
TTTGGTCATAGGCCTTCTTTTCCACTGGTTAATTGAATATAACTGTCTGGTTTGTGAGTT
CTGCTTAATTTCTGCTGTTTTTTGTTATACTGATTTTTCATTCTCAAATGCCTAACTACA
CGATGAAATGTCATAATTCAGTTTATTACCTTTATATTTTTTAACCATCTTTGCACTTAT
TTGCAATCGGAAATTGTGTTCTAAGGATTTCTAATTCTGATATTTGCTGAACTGAGGTTC
TGCAGTTGGCAGGTTTCAGGAGACGACTGTTCCAACATCATCTTTCATTCACCAAGATGT
ACTTGCGGGGTGCCTTTCTCAGCCACAAAAGTATGCTACAAACGACTACTGGTCTAGGCA
TATAAAACTTGAAGAAGCGGATGATTATAGTTCTCAGTCAGCAATAACCGTTGCAGGTGG
AGGGGCTTATCCAAGATCCCCTTTTCCTTCCTATGGTTTTGATAAACATTGCCCATCTAC
CGATAGAAATGGAGTATACCACATATCGGAAAGCAAATCCAATGAAAACAGTAACTTGTT
CCGAAATGCCTCACTACGAGGTGAAACTTTTAATGGTTTCAACTCACCATTGACCGTTCA
AGCGCGATCAGGGTTTTCAGACTCTGGTCGTGCTCTCTCTCTTCTGTCATCTCAATCACA
AACTTCTTCCAGTCATACTTCAGGAATACTCATGGCATACCCCTTGATCATCCCAGGCAG
CCATGAACACTATAGTGTAACTCAAGTATCAGAAAAACTCTTAGGAGTGAGCCCACAAGC
TTCAAAGAATGAAATTTCGAATAAGTTTATTTCATCTGGGATGAATTCTGTTGAGAATCA
CTTGAATCGAATGATCACTACAAGTGGTAGTAATGCTGTCGTCAACTATGGGATTGATGG
GATGCTTCAGGGATCGGATTACATGAATGGTGGTAAGGAACACCTTTCTTGTGAAGATGA
ACCCACTATTGATTTGCTACAGTTGTCATCACAGCTTCAGCAAGTGGAGGATCAAAGACA
ATCTCTGCATGAAAAGCCTAGAAATGATTCTTTCCTGTAGCTTCCTGATCACTTACAGTG
TCTATCGAATAAGGTACTCTAGAACACTTTTTAGATGTGCTAAATCTGGTTGAACTTTTG
TGTTCAAGCATTACTTTTTTGAGGTTATCATAATAATTATCTCTTCATGATGTATTGATG
CAGTTTATAGTATCTCTGACTGGATCACTTTATTCTTTGAGAATTTCTTTTCCTTTTATG
TCTGATGTGGATTATAGAATCATTTGCTCTTTATTGCTCACTAAGTTGCTTTTATTAACT
TTTTTTTATACCAGTAGATACACATATACATAAAAAGTTATTTCGTGCTTTTCGTATTAA
ATTTCAAATTTTTGTATAGAAGTTTAAAATAGATTAGATATTTATAGTAGGAGAAATTGA
ACTTGACTTTCTATAGTGTATTTCTGTTTTATAGTGAAAATTGCCAAGTCGTGCTTTCTT
GGCTTGTTGGATATCAACTCTTATGCATAATCATATATGTATATGTATGATATGTCTCAC
AGATCAAAGTTATCGTTTCTGACAGGTGCAAAGTGCTAAAGCATTTCTTAATGAGGAGAA
AAGAAGAAATCAGACTCAGACTTACATAGGATCTCAGCCTTGAAAGTAGAAGCAGAAACA
TAGTTGATACCTAATTGTTTCACTTATGCCTGATACGATTCTCTTGTGAATGATTTAATC
TTGTTCATAATTTCAACATAGGATTTGTTTAAGATTGTACCCTTTTATTGACTACATTAC
TCAATGCTACTGGTGCTCCTTGATTTTTCTGCTTATAA
>NfrSBP12
AACAAAATGAGATTGGTGGTCCTCACACAAACCTACTACTTTTCAAACGTCCACTTTCTT
CTCATTTTCCGCTTGCTAGCTTAATCATTTGTAGATATGGAAATCAGCAAGCAGGAAGGG
AGTAAGCGCAAGAAGGAGAGGACCAATAGAGCAACAAAAGATGAAGACGAAGATGAATCG
GAAGATGATAACAAGAAGAAAAAAGTACCGACTTACTCCAGGAAAGAGTCCGGTGGAGGG
TCAACGCAAGCTTGTTGCCAGGTTGAGTACTGCACGGCAGATATGTGTAATGCTAAGTCA
TACCACCGTAGGCACAAAGTATGTGAATTTCATGCAAAGGCACCGGATGTTCTGATTGCT
GGACTTCCTCAGCGATTCTGTCAGCAATGCAGCAGGTCTCCTAGTTCTTAAAATTGATAT
ATCTGGAAATTCAAATATAACATATAAAGTAATTTTGTTAGATATATTATTTGATGTTAC
TTAGATAGTATCATACACCTATTGATAACAAACAAGACAGCATATCCCACATGAAGCACA
TAGATGAAAGCAAGGGTCGTTACTTAGAAGATCATATGAGTATTTTGGTAAACTATAAGA
TCCTTTTAGTGGCTTCTACTAACTTAACACCTTATGGATAGGGAAGAGTTAGTGATCTAA
AATAGTGTCTGAGCTCAGGTTTAGGAGGGGTTTCAAGTTCAAAGCCTCCCCCTTAGTGGG
GTTTGAGTAAAGTTAGTAATCTAACATATTTCACTTCTAGAACCTATTCTGTAAAATAAA
GGGCCAAGGCATAATTATGCGAATAAGAAAATGATCACTAGCAAAAACTGACAGCATAGT
TGTGTTCACATAAATCAAAGATTTGTCTATGTAATATTGAGGATATATTCACCTACTTTA
CTAGAATAACAATTGACTTACTGCTTGCAGTAACAAAATAATTGATTAGCCCACATTGTC
TAGGAACAAGTGTATACTCTACATGTTAGTCGAGTCGTATGTTTATAATATAGTTAGATA
ATATGATTTAATTTGGATGTAACTTGTAAGAATATAAGTTATATTTTACGAATTAGGGTT
TGTCGATTAAAAAATATATACTAATTGTTTGTGGACAACTCGATTCTGTTCGAACTCGGC
TCAAGTTCGGTTCGACTCGAATTGTTCGTGAGCAAACTCGTGTTCGGCTCGTTTATTAAC
GAGTCGATCTTGAACATCACTTTTCGTTCGGTTAGAAAACTCGGATCGACTCGTTTCAAA
AAAAAGTTAAACTCAGTTCGGCTCGAACAAAATTCGGTTCGGCTCGGCTCAGGTTTAGGA
GGGGTTTCAAGTTCAAAGCCTCCCCCTTAGTGGGGTTTGAGTAAAATTAGTAATCTAACA
TATTTCACTTCTAGAACCTATTCTGTAAAATAAAGGGCCAAGGCATAATTATGCGAATAA
GAAAATGATCACTAGCAAAAACTGACATCATAGTTGTGTTCACATAAATCAAAGATTTGT
CTATGTAATATTGAGGATATATTCACCTACTTTACTAGAATAACAATTGACTTACTGCTT
GCAGTAACAAAATAATTGATTAGCCCACATTGTCTAGGATAAGTTTGGGGACCATTGTAT
GGAATAGTTTGTTAGCTGAGGTGTCCTTCAGTTTTGTCATCTAGCTAGTATTCTATTTCA
CCATATAAGGAGATAATGCTTTCTTGTAATCATCAGGATGAATATTGCAGCTATACACTG
CTTGCTCCTCATCATTTTCTCTGAGTAATAATATGTTTTCTAATAGCATATGTTGTTTAA
TTTGTTTAAATTGTGTGAGTGTTCATGGTATCAGAGCCTATTGAAACAAGAGTGGTGAAA
TCTGCCTTCTCTTGTTTGTCTGTGTAAATCTCATCCCAAATCCTTTTTTGTCTTCTCATC
CCAAACCCTCTTATCTTTCAAGTTTTCTTCATCAAACATCTAGTCATTCTCTCTTATGTT
TCTTTCTTTGTTGGTGAGGTGTTAACACTTGTGATAAATCAAGTGTTGTTTCTCTCTCAG
TGTGCTGTATCTGTTTGCAGTAGTGTTTGTGTGAGTTGTGGTTGATAACAAAATGGGTAC
AAATCGAATCACATATCAGGATATGATGAATCCTCTATTTCTGCACCCATCAGATAATGC
TAACTCAATCGAAGTGGAGAAACTGCAGGGTTCTACTGATTATAGAGCTTGGAGAAGATC
AATGGAAATCAATCTTTCATCCAAGAGAAAATTGGGTTTTGTTGATGGTACAGTTTCTCT
CCCTGTAGATGAACTCAACATTGACATGTGGAAAACTTGCAATGACATGGTTATAGCTTG
GTTAACTAGTAATGTATCTCCAACTATCAAGAAATCTGTTATGTACATGACATCTGCTCA
CACCATCTGGTCCAATTTAGAAAAGAGATTCTCTTTGACAAATGGATCCAGGAAATACAA
GCTCAGTAAAGATGTTTATGAACTGAAACAGCATGAATTGTCTGTCACTGAGTATTACAC
TTCTATGAAATCTATATGGGAAGAACTGGACTCTCTTAATGTGCTGCATGCAGTATCAAA
TCCTATGCCAGATGTGGTAAAACTGTTGGAGACAATCAATTCTCAAAGAGAAGAGTCTAG
ACTCTTTCAGTTTCTAAATGGCCTAGAAGAGTAGTATAATGCTCAAAGGAGCCAAATGCT
AATGTTGTCTCCTCTACCATCTGTTGAGACTGCCTGTGCAGTGCTAGAACAAGAGGAAGC
CCAGAGATTGATTCTGAATATTGCAAAGCCCTCAAGTGATGATATGGCCTTCTACAGTAA
ACAACAATTCTCAGAAAGAACGTGTAATGTCTGTGGTATCAAGGGGCATGGAGCTGATAG
ATGTTGGAATGTGGTAGGCTATCCCAAAGGGCATCCTAAATACCATGTAAAGATGCCACA
GCAAAGAATGAAACAAAATTCAAGTCACTCAAATACTAGATGGCCAAACAACAACAAACA
CTTTATTCCTAGGATGGCTGCCACAGCTCAAACTGAAGTAGCATCTCATTCTGCTTCCAA
TGATGCATGCAACATGTTTACTCCCCAACAGCTAAATCAGTTGGCTCAACTCATGAGCAC
TGGACAATCAAAGGGATCAGACACTGAAGAAGAACTGGATTTTCATTTTTAAGGTATGGT
AAATTCTCACACCATTCAAGCTGTATCTAAATAGATAATACTCTGGTGCTTCTGATCACC
TGACCCATTGCTTGTCTAATCTTGATAATCATGTTTCAATGTTATACACACACAAAGTTA
CTCTGCCCACTGGTGCCACAGTTGTTATTTCACACACTGGGTCTGCATCTGTTTTGCCTG
GTATAATTCTAAAAGATGTTTTGTGTGTTCCACATTTTAAACATAACCTTCTGTCAGTTC
AAAAGTTGATTAAAGATAATGGTTGTGAACTTCAATTCTTTCCCACACACTGTACCATCA
CTGATAGAACTACCAAAGAGTTGAGAGGTGTAGGAGTTTTGCAGGATGGACTCTATTATT
TACCCAATAGCATGTCTCTATCAAGTATTTGTTGCTCAGCAGATACACAAAAAAATGCTT
CAAATCTCATCACCTTGTGGCACCACAGGCTTGGTCACACACATGTTGCCAATTTTAAAC
ACATACCATCTCTTCCACAAGCATCCAGTTACTCTATTCCAGTCTGTGTGTCTTGCCCCA
TGGCAAAATTTACTAAAATACCATTCTCTGTAAGCAACTCTTGTGCTAATACTCCATTTG
CTCTTGTCCATATGGACATATGGGGACCATACAAAGTCCCCTACAACTCCAAATACAGAT
TTTTTTTGACACTTGTAGATGATAATTCAAGACACACTGGGATTTATCTTCTACAACACA
AATCTGACACATTAAACACTCTTCAAACATTCCACAAATATGTTCAAAATCACTTTCAAA
CCACTATCAAAGTGATAAGATCAAACAATGCTTTGGAGTTCTCTGACATGTAATGCATTT
TATAAAACACATGGTATACTACATCAAACCTCCTGTGTGTACAGACCCCAGCAAAATGCT
AGGGCTGAAAGAAAACATAGGCAAATATTGAAAATAGCAAGATCCTTGAGATTCCATTCT
GGACTTCCACTTCATCTATGGGGTGCTTGTGTGATGACTGCTGTGCATTTATTAAACAGA
TTGCCCTCCTCTTTCATTCAAAACAAAACACCTTATGAAGTACTCTATAGAGAGGCTCCT
TCCTATAATCATTTGAGGATATTTGGCTGCTTAGCTTTTGCAACAAATCATGTCAATTCA
TCTGATAAATTTACTCACAGAGGGGTTCCATGTGTATTCTTGGGATACCCTCCTCTGCAG
AAAGGTTTTACACTTCTCAACTTACTCACACACAAACAATTTATATCTAGAGATGTTCAG
TTCAAGGAACATGTATTTCCTTTTCATCTTCATTCCTCCACCTCTTATATGCAACCAATC
CCACCTTCCTTTACTCCTCCACAAAATGAATGTGTTGATGACAATGAGTTTCTTTGGCCA
GACACTGATTCTTCACCTATATCTCCAAGTACAACTGAACATACATCACCATCAACTCCA
GAAACTACTACTCTCAATACTCAAATCTCCCCCACACACTTCCTCTCGATTCTCTCATGT
ACTGAGAAGATCTACAAGGCCTCATGTGACTCCTGGTTGGTTACAAGACTTTGTCACAAA
TCATCCAATTCACTCCATCTCAAACCTTGCTTTCACTAAAGTACAACCTTCATTTCATTG
CTACATGAACACTCTTATTTCAACCACAGATCCTATCACATTCAAAAGTGCTGTCAAACA
CTCACACTGGATTCAAGCTATGAATGAGGAACTTGATGCTCTGGAACTAAACAGCACATG
GATTATCACTGATTTGCCTCAAGACAAACATGTTTTTGGATGCAAGTGGATTTACAAATC
AAAGCTCAAACCTGATGGTACTCTGGACAGACATAAGGCCAGACTGGTAATTCTTGGTTG
TCACCAACAATTTGGTCTGGATTATGCAGAAACTTTTGCCCCAGTGGCAAAGCTAGCAAC
TGTCAGAACTCTGATGGCTGTTGCATCTATCCAAGGGTGGCTTACTTTTCAGATGGATGT
CTCTAACGCTTTCTTACATGGAGACTTACAAGAGACTGTATACATGAAGCTTCCACCAGG
TTATACACATATTGGTTGCAGAATCTCATATTCCTCTCTCAGTTCTACCTCCAAAACATC
TTCCTTGGTATGTAAACTAAAGAAATCTCTATATGGTTTAAAGCAGGCTCCCAGGACATG
GTTTTCTAAACTCTCTTCTACATTGCTTCAACTTGATTATAAACAATCAAAGGCAGATTA
CAGTTTGTTCATTCAGCATAATTCTTCTATTATCACCATGATCCTTGTTTATGTAGATGA
TTTACTCATTTGTGGTAACTGTCTTGACTCTATTAACAACTGCGAGTCCATGCTCTCTGA
GAACTTTCACATGAAAGATCTTGGCACTCTTAGATACTTTCTTGGTCTAGAAATTGATAG
AGATCAGTCAGGCATTTTCATATGTCAAAAGAAGTACACTCTTGACATCATAAAGGAATA
TGGCATGCATACAGCTAAGCCACTTCAACTACCAATGGATCCTAATCTCAAGCTCACCTC
TGATAAAGGCGATCCTTTACCTAACCCTAGTGTCTATCAAAGACTTGTTGGGAAATTGAT
CTATCTTACCATCACAAGAGCTGATATTGCTTTCACAGTCCAGCTGCTGTCACAGTTCAT
GCAACAACCAACAACAGTGCACTACCAGGCTGCCAAAAGGTTGCTTAGGTATCTACTGGG
CACCTCTTCTCAAGGAATCCTCTTAGCCTCTAGTTCAGCAGCACAGCTTACTGCTTACTG
TGACAGTGACTGGGCTTCATGTTCAGTCACAAGGAGGTCAACAACTGGTTACTGCATATT
CTTGGGAGATTCACCTATCTCATAGAAGTCAAAGAAGCAGCCTGTTGTGGCTAGATCCTC
AGCTGAAGCTGAGGACAGGGCTATGGCCCTTACCACCTGTGAGGTAACATGGTTGACTGC
TCTATTGAAGGACCTGGGACTGCAAAATCTGCCACCAACAATCTTAAAGTGTGACAACAA
GGCTGCCCTGGCAATTGCAGTCAACCATGTGCTACATGAACGTACCAAACATGTGGAGCT
TGATTGTCATTATGTTCGAGAACAGATTCAGGCTGGCACCATTTCTACTCACTACACTCC
TTCCAATGAGCAAGTAGCTTACATTCTCACTAAAGTCTTACCTGTTTCCCTTCATTCTCA
ACACACTGCCAAGCTGGGATCTTCTCCTCTGTCAGATTCTCCAGCTTGAGGGGGGATATT
GAGGATATATTCACCTACTTTACTAGAATAACAATTGACTTACTGCTTGCAGTAACAAAA
TAATTGATTAGCCCACATTGTCTAGGATAAGTTTGGGGACCATTGTATGGAATAGTTTGT
TAGCTGAGGTGTCCTTCAGTTTTGTCATCTAGCTAGTATTCTATTTCACCATATAAGGAG
ATAATGCTTTCTTGTAATCATCAGGATGAATATTGCAGCTATACACTGCTTGCTCCTCAT
CATTTTCTCTGAGTAATAATATGTTTTTTAATAGCATATGTTGTTTACATTGTTTAAATT
GTGTGAGTGTTCATGTAAAGTGCTAAATTTCAATCTGTGCATATCAGTATAATACGAATT
AAACCAACAATGATTGTAGGAAACCGTCAAGCATCTTTCATCACCTGAGTGTTTTTTTTT
GTATCACCTGAGTTTCTTAGTGATCTTTCATCATTTTTCTTAGTTATAGTTCAGATATTA
CAAGAACAAACTGTTCTTCAACTAGTAACACGGAATACTTCTCAGACTCACAATGGTAAT
TAATGAGATTACACAACAAATTAAGTTAATCAGAAATAATAAGGGTAGTTTTTCCCATGC
TTGATTTTTGCTCGCAGGTTCCATGAGCTACCAGAGTTTGATGATTCCAAAAGGAGTTGC
CGCAGGCATTTGCTAGGACATAACCAACGTCGTCGCAAGGTTTCATATGATTTCCCAGAA
GAGGCATGACTTGAGTATAAGAGCAATATCAATTGTCAGCAGATAATAAAAGTCAATCAA
ACGACTCTCTCCAATGTTCAGTTCAGAAAATATTGTGCTCGCTCTCTGTCTTCTGTCGAT
CCTCGGACAAGTTTTTCCCGCTACATAAAAGCCATTTAAATCAGTGCTGCGTCTTCCAGT
TCAGATAATATTGTGATCACTAGTATGCTCTCTGTCTTCTGTCAATCCTCAGACTTCTTC
ACAAGTTTTTCTATTTGGCTCAATGTGAACAAGTTCATCTACTTTAGAATAAAAGGCACA
ACGCCATTAATGTAACTATTTTCCTACACTGTTGGACCAATGAAAGTTAATTAACGAAGT
AGCACGGAAAATTAATTGTTTTGGGAAGACATGATTTTAACAGGTGT
>NfrSBP13
AACATTTGTATCCATCTATTAACTTCTCAACCCGAACTACATAAACAAGCTTTATGATGA
TGACTTCTAATAATCACAGCAATGACGATAATAAACTACCATCAATTAAGCTTCACTTCA
ACAAAGTTGACGAAGAAGAAGTAGATGGTGTTTCGGGTCTTGGTTTTGAGAAAGGAAGTA
GTAGAAAGAAGAAGGCAGCAGTGTTAAATGTTGCCTATGGTACTGTGGCGCCACGGCGAT
GTCAGGTAGAGAGTTGCTGTGTTGATCTATCTAATGAGAGGTATTATCGCCGACATAGAG
TATGTCAACTTCATGCTAAGGCTCTCGTCGTCATTCTTGCTGGAAATCAGCAGCGGTTTT
GTCAGCAATGTAGCAGGTTTGTTCTACCCCTAAAAGCCCTTAAACGTTTATGTTGCGGTC
CCTTTTTTTTAATGCAAGCGTGATTTTGGCAAAGGCCCTTACTCTCACAGTCATAGAAAG
ATAATATAGGTATCCATTAAGCTCCAATGCTAGAGAATCATGATTCATGATGCTGTCTTA
ATTTATTTGATTTCGATTTTGCAATGGATTGCTAGTACTGTGGCTTCAAGGGTAAAAGAA
AATAAGAAAAATATTCTAAAATATTAAGAGATTATACCTGTTTGTTTTATCTGATAAGTA
AGTTATAAGTAATAAATAAGTACATCGGTAAGTATTTTTTTTTACTTATAAGTTACTTAT
ATGATGAAACAAACAGGATCCATAATCCATTTCCAGAATACTGTAACCACGACTCATGTT
TTTTTTTTTTGCTAAGTTGACTCATATTTTCACTAGTCACTATTTCTACAATAATCAATA
ATCTTCTACCGAGCTACTTGTATGCACATCTTAATCCCAGTGTAATAGTTACACACCTTA
TACTCAATGCAAGGTATATTGTACAATTCCGTATTGCTTGGACGTAGTCAGGAATTACTG
TTAGTGCAACTATCAGCTACAGTGTGCAAATAAGTAGCACTCTTCTGATTGTAATCCAGT
GCCTCCAATTTAGGTTTCATGAACTAACAGAGTTTGACAATGCAAAGAGAAGTTGCCGCA
GACGCTTGGCCGGACATAATGAGCGACGCCGCAAATGCTCATCTAAAACTCACAAAGAAG
CTTCAAGTTCTCAGTTGAAAGGCATTGAACATAGACAGGCTGATGAAAGAGGATCACCTC
TTCCAGGCCGAAAATCATCTTCTGACAAATATTTCCGCATCTGTTGACAACAAATGCTTG
CTCTCTTCTGTCATCCCATGACATAGCATCAGTTTAAATACCATCTTAGGTTTTTCGTCG
GATGAATGTTATTTGTCATGCAGAATTAAGTTTGTGTCTCTTATAATTAATATGGGTGTT
TGTGTTTCTAACAACACACTGACTCAAGAAGTTCAAGCTTTATTCCGTTGGTAAATTTAT
AGTTGGCCCAATACAATCACAAACTTGTTGACAACATGATTGTGTAATATGTCTCTTTTT
AGGAAGTAC
>NfrSBP14
GCCAGTAGTGTCAGTCAGTCACTCTCTGCTTTTCTAAATTAGTGTATTAGGCCTACACTA
CACTGCTGCCTACATCAAATGTATGAATGATATTTAGAAACCCTATAACAATAGTATCAA
CATATATGGCTTCTGCTTCTTCCTCTGCCTCTCCCAGTGCTGCCTTCGAAATTTACTTTG
ACGATGTGGGTGCTGCTGCCGGAGCTGATTCCGGTGGTGGGTCTTCCTCAGCCGGTGGTT
CTCCGGCAAAGAAAGGGAGAGGTGGTGGTGGGGGGCAGGCATCAGCAAGGTGTCAAGTGG
AAGGGTGTAATGTAGATCTGAGTGATGCTAAGAGCTATTATTCAAGGCACAAAGTTTGTG
GCAAGCATTCCAAATCTCCAAAGGTCGTTGTTTCAGGTATTCACCAAAGATTCTGCCAGC
AGTGTAGCAGGTCAGCCTCCTTCATTTCTGCCTTCCTACTTACTTGTATATATTATATAT
ATCTATCTAGTACAGTTGTATATAGTTTATATATATATATATATATATAATAATAATAAT
AATAGGCTGTGCAGGCATATTTTATTTGTTAATTTTGTTGTTCAATAGTTTGTTCATTGT
GTTTTTCATGAATGCAATCTATCTTATTTTGGTTGATATATATTTTGGGGTAGACTTTCA
ATTTAATAAAAATAAGTTGGTAATTATTACTCCTATAAGTAAGAGTAGTACAAAAAACTT
AGGACGGTTTGTTTTATCTTATAAATAACTTATAAGTAAAAAATAAATAACTTATATTTT
GAGTTTAATAATGTTTTTGAGCGAGAGATTGACTCCACTCTTGTATTACATTCATACTAG
TGAATTTGTGATTTTACCCTCAAGTTAGAGATCAGAGATTTTCAGGCTAAATAGACTTGT
TATTTAATTTCGGGTTTGTTATTGTATTTTATTCAAAATGACTATTGAAGAGGAGACCTC
CACGAAGTAAAATGGTGGATTGTTGGGGGAAGTTTTAGTATTGTAGGGTGTTAAATTCTT
GTGTGAGCTTTAGCACTGCAAGAAAGATGCAGATGCAGTTAAAAAAGACACGGCTAAGTT
AGATTGCATTTTGGTGCAAGAACTTTTGTTGTATCCATGAGTTGATTGGGGTGATTGGGA
TGCAACCAAATGTTGTCAAGTTTCTCGCATGTTTTCATAAAGGATCATATTGGAAGATCT
CAAGTTTTTGTTGACGGTGGTAGGAATTCACATTGATGGATGATTTGCTTAAGTTCGTCT
TGAATTCTTATACAAATAAAAATAGTAATTTCAGTCGAGTTCTTATTTATGATAATTTAG
GTGTTTGTTATTTTGGTAGAAACATTATTTGCAGTGGCATTCCCATATAAAATTAGGAAC
TTAGTGACTAAGGGTTTGAAATTTTGTGATGCCTTATATGCTTTTGAGGGTGTGGCAAAG
GTGATGTCTCTACCAATTAACATCATGCGAGCAATATGCAAAATTTAGAGAGTTGCATCG
AGAGATACCCAAGAGATATTCAAGTGAGGGACTAATTTCATTCTTGTATTACGTTCATAT
TAGTACCTTTGTAGTCTTACCTCTTACGAGGGATTTTCACGTTAAATTATTTGTACTATT
TATTTTTGCATTTGTTATTGTGCTTTATCCGACGATAACTATTTGTGGATGCCATCGTAA
CATAATTTAACGTTATGTGGGTTTATTTAGGTTTATTAAATGCTTAATTTTTGTTTTAGC
TTTCTATAGCATTTAATTATTTGGTAATTTTTTTGTTAGGTACAGGCACCTTGAACTGGT
CCACCACTGGTTTATTAGGATTACTATCTTGCTAATTATCTATCTTAATTTAATAAATTT
TTTTGTTTGTGTTAGGTTTTCCTTCTAACTTAAATTGACTCTCATTTCAAGTCTTTATCG
ATAGTTTGATATTAGGAAAGGCATTAGTTTTTTTCATTCAACTTCTACTTTTTTGTAGCT
TCATATTCTCATCCTTAAAGCAAAGGAGTGACATATAAACAAATCTATTAATTATGGATT
TTTACTGAAGGTAAAGCTAAATGCAAATGTATTTTGACTCTCTATTATTTAATGAAAGAA
GTGAGAAATATTCTGATACTGCTGGTTAAAGACGAAGATCAATAAATTAGCAAAAAAAAC
GAGGATCAATGACCACACCTATCATTTTGCTTGGTATCTCAAGCAATCATCTGTTAGTGA
CAGTGTTCACAAATTATGCCAGGTAGATTATCCTAGTCCAGCAGCAGATATATGCTAAAC
AAGTCTCCAACTAGCTAACCTGCTCTCTCATTATCTTTTATCCAACTTTGAAGAGTTGCA
TAATTTGTATCTTTTACAATCGTTTGGATGCATTGTTATTATTTTCCCACAGAAAATACT
ATCCGCAAAGAAATAAGGATCCTTGATTTTGACATATTTCCGGCAATTTTTTTATTCAAT
ATCGACCTTTTCTCTGGGTTTGATTATGTTTACTTTTTAAGATAGAGAACACACAAAACT
AGTATAATAGGATTGGTAGTGAGCTGGCTTGCTTTAACAAATTGTTATAATTGTTACCTT
GGATAGATTTGAAAGTGAAGGTGTTTGATGCATCTTATGAGTTCTCCCTTATCTGATATT
CATGCATCTATTGTTATGCTTACAGTGTCAAATGTAAACATAGTTTTCCACCCCTTTGAT
CGTTTGTCATCTACTGTAGATAAACTAACCTTCATGAGGGAGCACTTTGCGATATTTGAA
AGTTGGATCATTGAGTCCTTACCAAAGATCCTGGTCAAAGAGATAATAATCAGTGACCTG
ATTTTGTTATGTACTAGTTCAGCTTCCCTCTACTTGCAATCATGGGGCATTGGCAGATTT
CCCTATTAATATTATGCCTACTAGTCCCTCTCAATGGTTTGCCTTGGTTATTGCTTGATG
TCTTCAAAGAGACAGGAAACATCTTGTAAAAATACCCTCATCACTTCGGTGAGTAGCTTT
TAGTTATTTATTACAAAAAGACTTTCTCCAAGGATATTCCTTCAAGTTTCTACCGGCACT
ACGAATCTTTGTTTCTTTCGTGTGATTTTTTTCACAATCTCACTTGACCCTTCGTAATCT
TCAACCAGGTCAGAGCTGACCTTGTTTGGCTATCAAATTTCACTTTTTTTTGGTTACCAA
CACCAGTTTGAATCCCGCATAGCACTCTACAAGACAATGAAATGACATTTTCCTTGCTCT
ATTTTTACTTTTTCCTTTTCTTCTGAGGATGTATCTGAGTTGTTGGGGATGATAGGTGGG
TTTAGGACTTCCGTAATGGTAGCAGGCGTCAAAAACTGAAGATTCAAATATTAGAAGGCT
AAATGGACAGTTATTAATTAATTTGAAATCCTAGCAATGTTAAGTTACCATGTCCGTAGT
TTCACCGAGCCAACTGTTCCGGCCTTCCCCCAAGTGTCCAATGCAAAGTGAACCACACAA
AAGACTAACGAAATCACACAAGAATACTTGGAGGGAAATATACAAGAGCTTCTCACTAAT
AGCTCTGTAACACGCAATTGATGTCCAACCTTAGATGCTTGGATCATTACATATGAGAGG
GGGTTCACCTTTCTATAGGCCTTCCACCTCCTATAAGGGGAATTCAGGAATATGTACACC
ATACACTATTATAGAGTATTTCGTAAAGTATATTACAAGATATTATATAAGATGGTTCTA
GATCCTGCTCTCTCTAATATTAAATATGTACAAGAGTTCTGTGAAAGCTACCCAAGTCAT
GAAGGTCCTGGAACACAAAGTTCTCAAGTCTTAGTTGCCTCTCCAATGTTAAAGTGCCTC
TAGAAAACTCTACTGCGTTCCAACAGGACCAACACATTCTAGAGTGTCTTGGACAGATCC
GGGATTCTCTAGAATGTTCCGGTACAGATAGGCCGTGCACACCCTTGTTGGACCTGGGCG
CTTATAGATGGTTTGGGCGCCCTAGGGGGTCCTGATGCCTTGGAACCCTAGCGCTTGCCC
ATGGTTAAGCTGGTGGGGCATCACATTAAGCTCTTGGATGTCTTATTTGTGGTACACAGA
GCTAGTAAATGTGAAGATGAATTTTGGATTCAGTTAACAATAAATCTGTACTTACACAAA
CCATACTTGGCCCAGATGTAGATATGCTACTGCAACCATGAAATAGATGTAAGAAAAAAG
CTTTGAGGTTAAGATTGTCAATACCTGAACTGCCTGCTGATGGAAATTTATAGCACAAGA
TAAGCTTATTGATGGTTGGGCTAGGTCAACTTATCCACAGCAGCACTTTTATTTACTAGT
GGTACTAAAATTTGTATGATTTAAGGCATTGCGGGTTAGTATGTGTTAGTTTTGAATCGT
GCATGACTTTTTGGTTTTACGGATCTCTCTTGTACCATGTAATAATAAAGATAGCCTGTA
TACTTGTGGTACCCGTTCGTGATATTTAGTAAGAAGTACCAGTATAACATATTAGTTCCT
GGGTGACAAAAATGCCTGAGAATTTAAGTATCAATCAATTTCTTTTCTACATCTTACTGT
GATGACAGTGTACCAGTTTAATGATATGATGATGTGCCATGCTCTCCATTTCTGCTGGCA
GTTAACTTATTTTTGGGTACTATCTTCTCAGGTTCCATCAGTTGCCTGAATTTGACCAAG
AAAAACGTAGTTGTCGTAGACGTCTGGCTGGCCACAATGAGCGTCGGAGGAAGCCACAAG
TAGGATCCCTGTTGTCCACAAGATATGGAAGTTCATCCATCTTTGGTTAGGCATCCTTAA
ATTATTGTTGGCAGATCTTCATGAATTCTCTTTAAGTTTCATCAGATCTGTCTGTTCTGC
TATGAAGTCCAATGCTAACAAAGTTCAAATGTTTGATACTGACATAGTAACATGACAGGA
AACGACAGTGGTGGTGGAAGCTTTCTTATGGACTTCTCTACATATCCAAGGCACACTGGG
AAGGTTGAATCCGGCAGTCAGGACCCCGGTTCTGAAAATTTTCTAGCAATCCCATGGCAC
AACTCAGAAAGCCGTTCTTCTGAGCTTCAACGTTCAGCAAATAAGAGCATCACCTACCCT
GGTCATGCTATTCCGTCTGGAGGATGTTTTGATGGAGTTTCAGACTCCAGCTGTGCTCTC
TCTCTTCTGTCAAACCAATCCCGCGGCTCAATAAACCGATCTTTGAGTCTTGGGGCAAAT
TACCAAATGGATACTTATGGTTCACATATGGTTCAACCAGCAGCAACTCATGATTCAAAC
ATCAGTCAGTTCTCAAGCAACTCATGGGGTTTCAAGGGAAACGAATCTGGAAGTGTTCCA
TATGATATGCATCCTGAACTGGGTCTTGGTCAAATATCACATCCCAGTACCAGTCAATAC
ACTGGTGATGTGCAACTGACCCAGCAGAGTGGAAAACAATGCATGGACATTCAGCATCCA
ATGGGATACGACTCTTCTGCGCAGCATATACACTGGTCACTGTAGAGTACCCATTGTATC
ATTTGGTTGTGGCTCCTTATCGAATGGGTGCTTTTTAAACTATGAATTGCAAGCTACTGT
GCCTTTCTGTGGTTTTCGCGGGGTAAACCTAAGTTATCCATCTTTCATTCTATGTTAAAC
TGAAACAGATACGCTGAACTAATTCTAATTAACTATTTTG
>NfrSBP15
ATATATAATAAAAAAATAAAAAAATTGTAACAATGAAAGAGAGAAAAGGAAAGAAGAGAA
TCCGTGTCGCCACCTAACAACACCACCACTACCACCAAATCTCTACCCACCCACCCAACC
AACAAACCAACCGCCTCATACTCTCTCTCTCTAAAACTAAACTAGGTCTATTCAACTCCA
AAAAAATGCACAATTCTCCACCACCACCGCCGCCGCCGCATCAATTAACAGAAATGGACT
CAATCTCAATCCAAATGTTCAACGACGACGACGACGACCAACACCTCCACTCCTCTGGCC
CATGGGACTGGACCGACTTTCTCGACTTCGATCAATTCACCGCTCCTCCTATTCCGACCA
CCTCCAATCCACCGCCGCCGATCACCGACGAATCACCGGACGATTACGCCAGTAATAATT
CTGATAAGGTGCGAAAGCGAGACCCGAGATTGGTCTGCTCCAACTTCTTGGCGGGTCGGG
TTCCCTGTGCTTGTCCGGAGCTAGATGCGAAACTAGCGGAGATGGAGGAGGAAGAAGAGA
TTGGACCAGGGAAGAAAAGGGCGAGGACTGTTAGGGTGGGACCGGCTGGGTTTCGATGTC
AAGTTCCGGGTTGTGGTGTTGATATTAGTGAGTTGAAAGGGTATCATAAGAGGCATAAGG
TTTGTTTGGGCTGCGCGAATGCGATTAGTGTGTTTATTGATGGAGAGAATAAGAGATATT
GTCAGCAGTGTGGCAAGTGAGTAGTAAAGATCACTCCTTTTTTACTTTGTTTGTTTGCGT
TTATTGCCATATCTGAGGTCTTATTTGTGTATTCCTTTCCTGGTCGAGATAGATGGTTAT
TAGTTTGATGATTGCGAGTAATCCTAATAAGGTAATTGTAAGTTGAATGTGCACAAGTAG
ATAAAGTTTAAAACTCGTATTGTTTGTTGGATAGAATATAGAGAAAGAAAGCTTTAGATG
TATCAAATCCAACATTGTATTTGATTTTCAAGTCTTGCGTATTCTGGTCTATATATTTAA
ATAAAATGGTGGAAAATGCTGATTGATATGCCTAGTGTAATTGCCAATTGACTTACTTAA
CTGATACTCAAATTCAATGCCTTTAAAAATATGATCAAGTAGTACAGTGTAAGAGCTATC
ATTTTGATTACTCTATATAGGATTACACTATAAGCGGTATCATTTTGATGACAACATGAT
TCATATTTCATATAAGTTCATATAGAACATAGCGTCACCTGCCACGGCTTCACTACATTG
TTAATTTTAAAGCATATTGAATTTGGCTGATTGTTCAATCTTCATAATTCTCCTCTAGTT
GCCTTACTGCGATAGCTTTCTCGTTGGACTATCTTGAATACTAAATTTATGTGTAACTTG
TAGATAAGTGATTCTTGTACCTTTTCTTAAATTTTGGCGACTTAGATGGATGGAGTGTTT
TGAAAAACTTATCTAAATCAAACCTTTTGAACTCGAGAAAATTGAAAGTGATAACTTCTA
CATTTTTGTGCTGTATGAGAGGAAAAGACAGTTTTGAGCCGTGGTGTCTAAGTTGTCATG
TGGTCAATTTGTTGTTGCTCTTCTGAAGTATTATACTACTGTACTCTTGCAGGTTCCACA
TTTTGTCGGACTTTGATGAAGGTAAGCGCAGTTGTAGACGGAAACTAGAACGCCACAATA
ACAGACGCCGAAGAAAATCTACGGATTCCAAGGGCCTCACTGAAAGAGACACTCAACAGC
CTTTGTCAGCTGAAGATGTTGGTTGTGATGATGAGACTGCGAGAGGTATTAATTTCATCA
CACTGTTGCACAATCTGAGTTAACTTTACAGAACTGATCCTAGAATAAAAGGTCTTGCAT
AAAGTCGCTTCGTATTTCCTATGAGTATATGTTTTAGGTTGAGAGGGACAAATACACAAT
CTTTTTGTCTTTGGTTCACATGATATTCCGTTATTCTGGCATGGAATTCCATGACAATAT
AAATTGCTTGTATGTGAGCACGATTTAGGAAGTTCTTTTTCACTGTGCAATGTGCGCAGG
ATTGTGATATCACAAACTTTGTTTATCTTTGTTGGTTTAAAGTGAGCTTGCTCTGATAAA
TGAAGGGTTAAAAAGTGTCTTAATGGGTTTGTGTATGTCGCAGAGACAGTTTCCTTGAAC
AACCAGGAGGTGGAAAGGGAAACATCGCTGGATGTCGATAGACCCGTATCTTTACTCTGC
TCGGCTCCTGGTTCTCAAAATATCCAGAGTGATAGTGGTGTATCTCTTGCAGCCTCTGGT
GAAACTCAGTGTGATGAGGAAAAAGAGAAGTCTAATCAGTCTCCATCCTATTATGACAAT
AAAAATGTTTTCTCCTCTGTGGTAAGTGGTGGCGAAATGCAATTCTTGCTGCCTTATCTG
TTATTTTGTTTTAGTGGACCACTATTTAAATAGATGATTCAATGTCTGACTGCAGTGTCC
AACTGGCCGGATCTCATTCAAGCTTTATGATTGGAATCCTGCAGAGTTCCCTCGACGTCT
TCGGCACCAAGTATTAAAGGATTATTATTACAGTTTAGTATTGAAGGGGGAATAAATCTC
TATTTTGATTAGTAATGTTTGGCTTTGAGTAACATAGAGTAAATATTTTGCAGATTTTTC
AGTGGTTGGCCAGCATGCCTGTTGAGTTGGAGGGATATGTCCGTCCTGGTTGTACAATCT
TGACTGTCTTCATTGCAATGCCAAACTCAATGTGGGTTAAGGTAACATGTTCACTTATTG
CGTGATATTCGAAAGAGAAAACTATAAGTTGGTTATGTGTCTCAATCTTCTTCAGATCGA
CCAAGGTTTTAATAATAATAAGAATATGAACTGAAACATATTCTTCCTTACTGATTCTTA
GTGGTGTTTGACCTACACATCAGACCGAGGGAAATGATATTTTTATATATTTGTTTAAAA
GTCATATACTAGAGAACATTTTAGTAGGAACTCGATAATCGGTGGCTGATGACACTGATG
AGAAAGTAATAAATTATTAGTATTATTATTATTCAGAGAATCTTTGTTTCTTTTTCTCTT
TTTACTGCATTTCATGTAATTTATTGTATATCATGTAGTTTAAGTTATTTTCAATCTTTA
CTTTAGTCTTGAGACCTAATTTCAGTGTAAATTGTATCTGAGCAGTTATCTGGAGATCCT
GTTGCCTCTATACGGAGCCTTGTTGCGCCTGGAACCATGCTTTTCGGAAAGGGAAGCTTT
TATGTGTACCTAAACAACGTTATTTTTCGTGTTTTGAAAGGTAATTGCAATTGGAAGAGA
CTCTGATTGTATGTTCATATTTTCCCGTTTTTTTATGTTGTTAGGAAACCTCCTTTATCC
TTTAAAGAAGGAATAGTAGAAATAGATGTTTGTTATTCATTCCCATTTATTAGTTTTTTT
TTATCATATTGGAAATGTCCCCCTGAAGACGGTAGTTTAGGTTACATGTTTCCAGAGCAC
AGAATACTAATTTAACCCCCTCTTATTATAATTGGTCTCTCATTTACTTTTCCTAGTTAT
AGGACTAATATATACATCCCGGATGCAAAGACTCCACTCATAGTTTTGAATGTCGCTCCA
AACGAACATTTAACAAAGCTGAAGTTGGATAGTCAGTTTTTGTCTAAAATTGCTTTGGTT
TCTTGAAGTTCATTGTCATGTGTTTTTGAAAGATGCCAGAGTTTCCAAATTTGATTGGTT
CTACATCTAATAAATGTAGAGGCCCCCAGTATGCATATAGGAAGTACCACTAATTATAAT
TCGACATGTGGCATTTGGGATCCACTTTCGGACCTCTAGCATTGTGCTTTGTTTTTATTT
TTAATCAGTTCTTTTGCTCACTATATTTGTTTCTGTAAATTTGAATGTCTAATAAATGCA
TCTATATACCTATGATTATGTATATTTAAGTAATTCACTTTTTGGTTTTATATATCTGCA
TGAGTTATAATAGAGTAATAACTTTAAAAAAATTTAGGACCAGAACAGGTGCTGGGAAAT
CCCTTTTCTATCTTGGATGACTGTTCATTTTATGTCAGATTTTCTTCCACTCTGTCCATC
TCCTGCACTAGATTATCCAAAACTCGATTATTCATGCTTTATAACATGTTTTAATTTTAT
CATGGACATAGATGGAACATCTGTAGTGAAAGTGCGGGTGAAAAAAGAGGCTCCCAAGCT
TCACTATGTTCATCCTACATGCTTTGAGGCTGGCCAGCCCATGGAATTTCTCGTTTGTGG
AAGTAATCTACTTCAACCCAAATTTCGGTATACTCTTGCTGCCTCATCATGACACAATTC
AGATTTTACTTAGGTACACACATAGGTGCACACAGCAGTTCACTAGAGCTTGTACTTGGG
GCTTAGAGTTCACAATAGTTTGATCAACGATTAAAAATTGACCTGGGTTCCTTGGGCATT
TAAAAATTAATTATCTCGTTAAATAACTATATAGTGATACATGTGAACTGAATTTTGATT
TAAGAAGTAAATTAGTCCAATATCTAGCAGATTAGCAATTATTTTAGGAGTGAAGATAGA
CAAGCATATGAATATTTGTATGTGCTTTGTTTATATTTTTTTAAAACAAATTTATCTGTT
TTAGCACTGAGGTTCTGGTAAAAGTAGTCGTGATTTTGGAAGAATGGTTATCATACCCTT
CATGAGAACTTTTTTAATTGGTTATTGTAATTTGACCTAATAATCTAGAAAGCGTTTTCT
TGATGAAGTACCTTGTCGAGATATCACCGTACGTAGATGCCTTATTGTTGCTTTTTAAGG
ATGTCTCTAGTTATAACGAAACACCCCTGCAGCCGGCGGATCACATCTTTACCCCCAACT
TGGAGGTCATTCGTTAAAAATGAATGGTCCATGTTGAATGATTAAAAATTTATATTCGTA
CAACTAGAACTATTAGAGCGACTATTCTGCTACTTTTGTCTTAATTAAGGTATTATTTGT
TTCATTTAGCCCAATTAATTTAGTATCCAAACAATCTTAATCGATGATTGATTCATGGTA
AGGCCATTCAATTCCATTCGCTCATAAACAAATGTGCACTTATAGTACATTCTACAATTG
TTTTATGGTAACAATAGTATACATTATACTGAAAGAGTCCTAGCTACTATCTTAAGCTGG
ATCTGAATTATGTATGATAACTTAATAACTGATTCATTTTCTTCTTATACTTATCCATTT
ACAATATGTACTAAAATTGTGATGTCTTAAAATATTAAGAACTTGTTGGGACTTGTAACG
AATTAGTAGATCAGGCTGATTGGTCTATTTGTGTGCACGTATTTGTTGACTCTGTCCCAC
TACCGAATAAATATATATCTTCTTTAGTCAGAGAATTTTTTAAAGCAGTACATACTAAAA
AGCTTATATACAGCAAAATAATCTTTTTGGTATAGCAACCTATGTGCTGTTTCGCTTAGC
AGTCTTTCTTAATTAGCTTTTACTATTAAAATAATGTTATAACCCATTGAATAAAATTAA
ATATAACGTTATAACCCATTGAATAGAAATCTAATTCTATTTATCTACAGTCTTACAGTT
TAGTTCTGAGTACCACACGTGTGGGTTCTTTACATTAAACCTTCAAGTGCACGTCTGGTG
TTTATCAAAGAGAGTGAATGAAGATTTTTACTCAAAAAAAAAAGAGAGTGAATGAAGATT
TTTGGCGAGCTTACTTACTGTGTATATTTTTTTTTATCAGTAAGTGAAAACCCTTAAAAT
CTGGGTGATATAATCAGAAAAGAGGTGATGGATGCAAGTGAAGAAAGTATGTGGGTGTGT
GTTGGTGATGATGAATCCACATTCTGAATGGGTGTTGCTCTCAGTCCTTTTGAATCTATT
ACATATTATGTATCAAGAGTTGCAGTAGGGAAAATTTTTGTGGTCTGAGAAGTTTACAGA
GAGGAAGTGACTGACGTGCTGATGGTTGAGGAGATGTATTGGACAAGTGATGTTGCCTCG
AAACATCAGAAATATTACATACTTCTACTATGATCATTTCCATGATTTTCACAGTTTTTT
GTGAACTTTTGGTTGACAATTAAAAATTATTCATTAATTTTTTATGTATAATATGTCTTC
AATAATTGTGAAGAAATTTTAACTTGTGAAATAAAAGTATCAGAAACAATTTTTGATACT
AAAGATAAAATAATTTCTATTGAATGTAAAACTAGAAATATTTCAAGTTCAATTAAAAGC
TATATAATTACTACCAATTTAATGCATCAATGGAGTATTAAATTATACTCCCTCCTGTCC
CAAATACTAGCTAGTCTAGCTTTTTTAGACTACTACACACAGCCAGAGTACGAAATAGAT
GAAAATGTAATTTTCATTCTATGTTTTACTCGTATTTAATATGATAGTAGTGATTGTATT
GGAATTGTCTAGAAGGTTGGATATAAGTAAGGGTATAGTTGGAAAAAGGACATTTATTGC
ACATAAGTAAGTGAGAAAGCTATTATTTAGGACTTTATTTCAAAAGTTATTATCTGGGAC
CTGAGGGAGTGATTTATTTATACTTATTTAGGAACTTGTACAAATTAGGTTAGTAAGTTG
TTATGATTCAGGTGTTTTATTGAGATATAATAATAAAAACTTTGTTAATTCAAAATCCAG
TTCCGAACACTTGCTGTTCTATTCAGCTTTGGTATGTATGATTTTTTTTAGTTCTATCAA
CGACACTTAAAAGCAGATAAGATTTGCTCACTTCAACCCCATATGTTATATAAGTTTTGC
AAGTCTACTATAGTGTCTTGCTGCTTGTTACTCTTTACTGGAATGTATTCAGTAATTTAA
TTCAACTTCAGCGTTGTTGGTGTAAGTCTGCTGTCTGGTTGTTCATTCCGGAAGCTTTTA
TATGCATCTGTTGTTCACTGATTGTCTTGAGAATTGAGATGTTGATTGTATCACTAATTC
CACTGGCAGGTTTCTTGTATCTTTTGCTGGAGAGTATCTTTCATATGATGATGTTTCCTT
TTCATCATTAAATAATAGTGAAGACGACGACACATCCAGTACTCTTGACCATCAGTTGCT
TAAAATATGTGTTCCTCATACTGAATCAAATCTTTTTGGGCCTGCTTTCATTGAGGTAGG
ATATATAACATGTTTTTTTGTAGCTAATTCCTGTTTATTAGTTATTACATACAAAATAGT
TAGTTATGTCCCCAGCGTATGTGGGGTAAAGATTAGGAGCAAAATGTTTTGACAATAAAA
ATTTAAAATATTCTACGAGGGAAGTGAACTCATGTGTCACCCCCGTTGGCCAGTGGATTC
TGTTTTAACCGATTTATGTACTTGTTTTGAACTCTGTTTGAACTACTTGGAGGTGGCATT
CTTTTTAAATGTTCATGAAACAAGATTTGGTGGGAAAGTGTGTCCAACTCCATTCCACTT
GTGTACTTGAGCCTGTGGGTCCTGCAGCTTGTTAATATAAATTGAGTTGATAGTGTCGGA
TGCATCTCAGACCTTGTGAAACTTGTAAACGCTGAACTTTATTGGTTGTTCTTCTATCTC
GAGTAAATGAAACCCTCGAAGGTTAGGGGACGGAGGGGGGAGGTGTGCTTATTTGAGGTG
TATTATGCATCCACTTGGTTTTACATTTCTCTCTCTCTATATATATATTATCTAAGATTT
ACCAACCTTGCTATTTAAACAACTTTGTTGCAGGTCGAGAATGAATCTGGTGTGTCGAAC
TTTATTCCTGTACTTATTGGTGATCAAAAGATATGCTCTGAAATGAATATCATGCAGCAT
ACTCTGTGGTTAAAAGGATCTCAGTTTGCAGCTGCAAGTTCTAGTTCTTCATGTGATCTT
TCCATTTTAAGGCAGAAGTACTTTTCTGAGTTCATTCTAGATGTCGCGTGGTTGCTTAAG
GAGCCAGCTTTAGAAAATAAGCAACAAATCCTGACTAATTCTCAGATACAACGGTTTAAT
GGTTTAATGAATTTTCTCATTGAAAATCAGTCTTTTGTCGTATTGGAAAGGGTAGCGTAC
TATGTGAAGATAATAGTGAACAATAGCTTGAGTTCTGGTGTTAATATTGGCGACATGAAG
CTGTGTAAGAAGAATATAGATCACGCTAGTGCCGTGCTTTCACAGAAGTTTCAGGGCAAG
GTGAACAATGCAGTGCCAGTTATAAATTGTATTTCCAAAGGGGATTATTTGGAGAATAGC
TCCAATATAGACATGTTCCCCTATGTTCCTGTTACCAATCAGGTTAGAAAATTTCTTTTG
CTGTTCCATACGAGTCCTTGCATCCCTAATATTAGATGTCATTTTAACTAGAAGATGTCG
CAACATATTTCTTATTTATAAAATTCATTATCTATGAAGATCCAGTTGTGTCCATGAACT
TTCATCAACATTATAATCTTTTAGCCTAAAGACAGTTTTGCTAGAATTCTGTGCCAAAAG
TTGAAACCGAGAAAGGAGTAAAATGTCTCCAATTTTTAGAGTTAAGGGATATATTCTAGA
TCCTTGACCACATTACATGCATCAATAACGAAAAGAAGTAGTTGATAGTTTTTATCAATA
AATGAGGAGATTAGGGATAGGGGGAGGTGGCTGCCCTCTAGCTGGACGACCTTCCAATTG
TGCAAGGAACATGTTTTTGCATATAATTGAAGTATCTGAGTTAAATGTTTAGAATTAGAT
GTAGCTGTAGTATGAAATTAGCTAGTCCTATTGTATATGCTTTTAAAAGTTAACCAGATG
GTATTATGGGTGAGGTCAGAGGTGGCCTTAGTTTGGTTGAATAGTCTGTCTAACTAGGTT
TTGTAGCTCTAGTTTACAAGGATAATAGAGAAACTTTAATCTTTCTTTAGCTAGAGAATT
GTGATATATATGAGTAGTAGGGAGCAATTAAATACCGCTTAAAAATTAAAATAAGGAAGA
GGGTTATATTATCAAGGTTCGTGTTCAAATACAAACCATCTAATCTACAAACCTCAACAG
ACCTTCAAGATTCACTAATATCGACACATGATGCACTAAAAATATAAACATGATTCACCA
AAAATTTGAATATAAAATTATAAAAATTATTATTTGTATTTGTGAATTTTTAACATATTA
AACACTGTATTTACTGTAATTTGACAAATATAAACATTCATTTGTAAATATTGTATTTTT
TGTGTTGAAAATATTTGGTAAATCTTGTTTTATATTTTTAGTACATCCCGTCGATATTAG
TGAATTTCGAAAGTTTGTAGGTTTGTAGTGGAACATAACCCATATTATCAATCTTGGCGG
GACAATACACGAGAATTAAGTTGTTTAAAAAAGACTTGAAAGGATGTAATAGCAGGACTG
TATTTTTCTACAGGAGGGCGTAAAACTCAATGTAAGACTCTGCAAAAGAGAAGTAGGTAC
ATCCCGTAAAATTGTACAAGAGCTCAAGTGATTTACCAGAGGTTTCTTTATAATTTCACT
TTACTGTAAATTTTAGTAAATATTATTATCTATGATTATTTTTGGATTTTTATCTGGAGA
TAATAATATGTTTTATTTATTATTTCCTTAAAAATAGTTCAAGCTCTCTTTTTCGTGAAC
AAACAAGTAACCTAATAATGTTTTTCTCATCTAATGTCACTAAATGAAAGCATAAGTGAA
ATTTAGGAGCATAAACAGTAATCAGTTACCTGAATTGTTTAATACAAACCAGATGTATCA
TATGCCTGTTGGGTGTTTTCGTGGTACAACTAAGCTTAGATAGGAAGATTTATATGAGTT
GATTATTATTTTTAAATTGGTCTGTGATTCGAAGTTTTTTCCTATACCTGACAATCGGCA
TCCATGCCTGTGCCACCTAATATATATTTTAAGAGTGTATATTTGTAACTGTGTATGTAT
ATATATATATCTGAACTGGGGAGTGGTATCGTGTTAAAATGTTCAGAGATGATCTTGTAT
TCTTGTTTGTAATGTTCTCTGCAGTCTTGTTAAACTGTGATGCACATAACATTTTTTCCC
CTTCCTTTCCTGCTTGGTGCAATTTTACCCTTAAGGAGGATTTTTTCCGTCTTTTTTCAG
ATGGAAACCTAGATTGTGTATCACATCATGTGCTCTGCTAAAGGGAGCATAATAATATTT
ACCATACTTGATTTTCTCTTCTGTATATTACCTGCTCCTGTTTTGTGTTTTCTGAGGTGA
CATGTCAAGATGTGACTGAACTTGTCTAATATACTTAACTCCCCCACACAGTTTTTAGAG
GAATTTCTGAACATAAGTTGTATCTTCTATTAAATATGTACACTTCCATGATTGCAGGAT
GTAATAACGGAGAAAAACAAGTTGCGCGGTTTAACGACTTGCACATCTCTAGACCGAAGC
GAAACTGCTCCACTCTTAAATGCTGAGGTTATTATGAATGTGAACCATTCAAAAGAGCAA
CAGAGGATGTCTTCCGGTCTCTTACTTGCAAATACAGTTTTACCCTCTCGTCCTCTAATT
TTTCTGATATCTTCTGTTACTGTTTGTTTTGGAATTTGTGCCATAGTTTTTCACCCTCAG
AAGGTTGGTGAAATAGCAGTAACCATTCGCAGGTGTTTGTTTGACAACTCCTAATTTATA
CAGTTCTTATGTGATACAACTAAAGATCTTCTAGTAGACATATCCTTGTAAAAACGGCCC
ATTAGCAAATGTTAATGCGCTGATGTTGATTGACGGCCGTGAGTTTGCTCTAACAAGGAG
CTCGTGTGTATCATTGGCATGACTCTACTTGCTATACAATAATTTGGAAGACGGAAGCTC
TTTGGTCAAATAGCAGAAATGGTCATAAAAGATTTGCAGTTTCTTTTTAGTTGTCTCTGC
CATATACTTCGGAACAACCGTCTTGGTTCCATAATTTCTTTTGTACCTTTGTAACATTTA
AGTATATGAATGGGAAGCATGTATCTATTTTAGCAGCAGCATTTTTGTGCCCTGGGTGGT
AGTTTAAATTAGTCGTATAGTTGTCTTTGGATCACCTACTGTATATGAGTGAGAATATTG
AGTCTCAATGGTTGAACTGTTAGCTGTTTCAGGACGTTGTAAAAATCTCTTTATATGTTT
TCTGGAATAGAAT
>NfrSBP16
ATGGAGAATTCAATTAAGAAAGAAGAAGAAGACATGGAGGAAGGGCATGATTTTTCTGGG
AATGACAAGAAGAAGAGAGGCAGCAATGGTGGGAAAAAATTAGGAAACAATAGTAGTACT
ATTGTAACCGGTGGTGGTTCGGGGAGTCCGATGCGGTGCTGTCAAGCAGAGAGGTGCAGT
GCGGATTTGAATGATGCTAAGCAGTACCATAAGAGGCATAAAGTTTGTGAGTACCATGCA
AAGGCTCAGGTTGTCGTTGTTGCCGGAGTTGGCCAGCGTTTTTGCCAGCAATGTAGCAGG
TTTGCAGATAATATATATGTGTACAAATAAATATGTAGGGATTTTCTTTTGCATAGGCTT
TAATTTTGTGAAAATATATTATTAGGATTTTGTCTGCATATGTGTGCTATTAGTTAAACT
TGATCTATATGCATGCTTGATAGGTTTTAAGAAAGTACTTGTAAATTTAAAGCTGTACGT
TTGATAGATATTGCAGGTGACCATGTGTATGCCACGCTGCCAATCCCAACATGGTTTGCT
TGCAGTTTCTTACGTTTATTCATTCTAAATATATGTATATATATATACTAACTATCTCAG
TTAGTAGTATAGTAACTAATTACTTCATCGCTTTCAAATTTAGGTTTTTTTTATAAGTAA
TTAAAGACTCACCTACATAATGTTTTCAGTAAGTCTTGAATCCTCAGCACTAACTGAGAT
CTTAAACACATATATAAAAGCTTTCTGCCTTTCTGGAAATAGTCAGTTGCGTTGGGCTTT
CCAATCATACTTTTGCAACTATATATGTAGTATTTCCTCTAGACTATACCATTAAATCTT
TACAATATGTTAGCTACTTCTGCAATTTTGATTATTTACTTAATTCAGAGTTAACGATTT
ACGGTACATGTTGTAGTGCATAATTATGGAAGAAAAACCTTCAACATTCACTCACAATCT
CACATAACATGGACCCATATATCTATATTAATATACAAATGGTGTTTAGGTTTCATGAGC
TATCAGAATTTGATGAAGCGAAAAGAAGCTGCCGTAGGCGACTAGCTGGACATAATGAGC
GCAGAAGGAAGAGCTCATCGGATTCTCATGGAGAAGGCGCTGGTTCATCATCTGGCCGGA
AAGGAAGTACTGGGAGTAAAGAACATTGTGGGATGCAAGAAAATGCCACCACTTTCAAAC
ACTTCCAGATCAGATAG
>NfrSBP17
ATGTTGGACTATGAATGGAGCAACCCATCAAGCCTGATGGTAAATGGAGATGACCAACCC
GACCAAAATTCGGGTCAAAACCCACAACTTTACAATCATTACTCTCAAAATTTGAACCAA
AACCTCATAAACCCTAATCACTATCACCATCATAATACCTATGAAACACCAACCCACCAC
CAGCATTTTCACCACCCACAAACTCATAACACACATTTCCAATCTGTCTATGACCCGAAC
TCTTACGGGTCATACCCGAACCCGGACCCGAGAATGATTTCACTCGACCCGGTTCATGAC
CCGACCGGGTTCATGATTGTGCCCAAGAGTGAGCCGGCCGGTTTTGATTACACTAGTAGT
AGAATTGGGCTTAATTTGGGGGGCCGGACTTATTTCTCTTCATCCGAGGATGACTTTGTG
AACCGGTTGTACCACCGGTCCAGTATGGTTGAACCCGGTTTGGCAAACGTTCCGCGGTGT
CAAGCTGCAGGATGTAATGCTGATCTCACTCATGCCAAGCACTACCACCGCAGGCATAAG
GTGTGTGAGTTTCACTCCAAGGCAGCTACCGTCATTGCCGCCGGTTTGACTCAGCGGTTC
TGCCAACAGTGTAGCCGGTTCGTGAAAAGATAACTTCAAATCCCTCTCCATGCATTTAAA
TTTTATTATTTCGCTAAATTTAAGGAAAAAAAAATAGCACTTAGGTTAACAAATTAAAAA
ATATAACTTCATTTTATTTTGTATTGTATTGTGACAATAATGCCCTTGGAATTGTCTTAC
CTGCTAATGATTATTCATGGGATGGGGATGATCCCACAGGGCATTTGCGTCCGTAAGTTT
CTGTATTTGTCTCTACGTACTTTTTGTTCATGATAATCCTATATATTTGTTCATGCTTGT
TATGGTAAAACCAGTCACGGATTCATGACATGACATGAAAATTTTATAATGTACTAATGT
ATGCATAACTAAACCTTTTTTTTTTTGCTAATTAGAGTGCAATTTTTTTTCTTTTCCCTT
TCTGAAATTTGACAAATTGCAATTGTAAATGAAACAGATTTCATCTCCTGACTGAATTTG
ATAACGGCAAAAGAAGCTGCAGGAAAAGGTTAGCGGATCACAACCGTAGACGGCGAAAAA
CTCAGCAAACAAATCAAGATCATAACAAGTTGCAGCTGGAAAAGGCTCATAATTCATCAT
CTGAAAACCTTGCAAGTAAGTAATATCAAGTACCTTTCATATTTTATTTTATTTCATTGT
TAACAGTCAATTGCAAAAAAATTAGACACTAACACATGATCTAATGTTTATCAACTAGGT
TACGAGATCAGGGAATATAAATGCCCTTCATATTAATCTACTGATATATGAACAAACATA
TACTTTTTTTTTGATAAGATCAATTACAATAAATTTATATATTTACGCACACATTTGCAG
ACAACCATATGTTCTTTACAGTGGCGGAACTAGGATTTTAAGATAGGAGGGGCTAAAAAT
ATTTATTACTTGTCTTCGAATTACACTGTATTTTTAAGAACAATAAGGACTTATAAAAAA
AATTATACTGATTTTCAAAGGTCAGACGGAGCTGGAGTAACCCCTAGCCCTGATTCCGCC
ACTGGTTCTTCATGTAAAATATTGTGGGCATTAATTGTTTTTTGTTTCAGGGTCTCCACC
AGACTCTGGTGTGCATTCATCTTCATCGGTGACTATTGCAGTTTCGCCCCCACGGATTTC
ATTGGATCCATTCCAGCAAAGATCTAATTATCGAACCTCCGGTTCTTCCACAAACTCTGT
TTTTGACAAATGA
>NfrSBP18
GTGGGATACTACTTTGCTCTCTCTATTATTATGATATGACCCAAAAGGTAAGGCTGTGAA
TTGATATGAATGAACACTAGAGAAGTAGAGATACACGCTACCACAATCTTGATTTGAGAT
GGGTTCATACTCTTCTTCCTCCACTTCTTCTGACTCTCTAAATTGCTTAAAATTTGGTCA
GAAAATTTACTTTGAGGATGTAGTTGTGGGTGGTACTGTGGGGATTAATCCCACTAAATC
TGCTGCTGGTGGGTCTTCTTTATCATCTGGAGATGTACCACCAGCTTCTCCGGCTAAGAA
AGGAAGGTTTGGTGGTGCTGGTCATGGTGGGCAGCCACCTAGATGTCAAGTTGAAGGATG
TAAAGTAGATCTGAGTGATGCTAAAGGGTATTATGCCAGGCATAAAGTTTGTGTTATGCA
CTCCAAGTCAGGTAAGGTTGTTGTTTCAGGTATTGAGCAAAGATTTTGCCAGCAGTGTAG
CAGGTTAGATTGTCTTGCCCTTTTATACTACTTTCATATTATATTTTTATATTTCTAATA
TTGTATATGTACACTGCACCTACTTGTATATAGTTTTGTTTCTATAATTGTACATGTTGT
TGGGTTATTGTTTCTTGTTGCTTATATTAATTGGCTCAATTGTAGTTTGTTAGGGTTCAA
CATTTTGTAACATTTGTTTGGCTTCATGGTTACACTTAATACTTGGTATAGTAGACAAAG
TGTTTGTATTTACTTCTGTTCCTATTTTAGGATGTATGTACAATTTATTATGATTTTAAT
AAGAATTGGTACTGAATTACTGCTGTATATGATGTTACTTAAGTTTCCTCTTCATAAATG
ATTTTACCATTGTTTATTTGTATGTTTTTAAATTTGTCATGCATGTGATTAACTATGACT
TTGTGTTTGGATTGCTGCAAATGTGACTTCAACTTATACGTGCATATTAATTATGAGATA
GAACAAAATAAAGAATTATAGTAGCGATACAATGGTAGGAATCGAAGGGCTGAACTGTTG
AACTTGCCTCTGTTACGGGATGATCATTATTAGTAAAGGTAGAGATTTATTGGTGTGAAT
AGTAAGAACAGTTGTGGAAGAGGGTTAAATATACAGGTGTTACATAACCAGGATGCTTGA
AATCAATGCATCCACAAATTATCTCAATGTGAATTTAAATGCTCATGATGGAATAGCAAC
CATTTATGAGTGTGAAAGTGAAAACTCATAATGGAGTATTCATGTATTATTGCACTCCCC
GGACTGCTATCCAGCCCTATCAGTGCATCGAGTTATTGTGCAACAAGGACCCAAAAGTGC
ATAATGGTTGGTTGATATGGAGTACACAGACCCTCTGACCAGATTCTTATTTGGTGCCCC
TGTGATCTGTATATGTAAATCCCAAATTTTGTTCTTATTCCCAATTATTGGTGCCCTGCC
TGGGATGGAGTTAATGACGTAGAGGTAGTTTATTTATATTTTTATCGTGATTCTTGGTCT
TAATAGCGGTTATCTACATATGGACTGTATGCTCGGCAAATTTTATTGGGATGCCTTATA
AGCTATATGATAAACAACAGGTTTTATGCTTTTTATTTCTGTTGTACACATGTTCCATTT
GCTGCCTCGCTAGTTGCTAGTTGCTAATTTCCCAACCTTATAGCTAAAAGGCATGTCTAT
ATCTTATTGGGATGCCTTTCAGCCTATAAGGAACAAGCTTGTCTATGTTTTTTTTGTGAT
GCCTCTCCAACTATATGATAATGACCAGTTGTTTTGTTCTCCATTCTGTGGAGTTTATAG
CTTCTTGGATAATGTGTTTCCAGGTTTCATCATCTTCCTGAATTTGACCAAGGAAAACGA
AGTTGCCGTAGGCGCCTAGCTGGCCATAATGAGCGTCGTAGGAAGCCTCCTCCTGGATCA
CTGTTGTCTACGCGCTTCGGAAACCTCTCATCAACCCTATATGGTTAGAATTCCACGTCA
AAATGTTTCCAAGATATTGACCTTGTGTGTTTAGCTTTCATGAAACATGGTTCTTTTCTT
TTTTGTTTATTGTTTTGATGAATATAAGCTCAAATATTTCATGCTCATGATAACAGAAAA
CAACAGTGGAGCTGAAAGTTTTGTTATGGACTTCACAACATATGCAAGGCCAACTTGGAA
AGATCCGTGTACACCAACAAGAGCACTTGAGCAGGTGGCGGGAAATCAACACTCTGAGTT
CGGAAGGTTTCTACCATGGCAAAGCAACTCAGAAAGCCCTCAGCCTGAGATTCAAGGTTC
AGCAAATAGCAACCTCTCTCATGGTCCTGATATTTCTTCTGGAGGATGTTTCACTGGAGT
GTCTGACTCCAGCTGTGCTCTCTATCTTCTGTCAAGTCAGCCTTGCAATTCAAAAGGCCA
ATCTTCAAATCTTGGGTCAAATTACGAACTGGATACTGGTGGTGTGCACATGGTTCAACC
AACATCAGTGCATGGGGCCAACATCAGTCACTTCACTAGGAGCTCGTGGGATTACAAGGA
CAACGAAACCGGAAGCAGCTCACTTAATATGCATTCTGATCTGGGCCTTCGTCAAATGAC
ACAGCCTGGGAATAGGGTCTACGCTGGGGAGCTGCAACTAAACCAGCAGCACGGAAGACC
ATCCATGAATCTTGAGCACTCGAGAACTTACTACTCTTCTGCCCACAATATGCATTGGTC
AGTGTGAGTCTTAGCATGCTGGTGTACCCGATCGTATATGTGCCCCTTGTTTGCTTTATA
TAAGTACTAGTAGTAACTCAAGACTGCGGACTTCTTTCTATCGTATCTGTTAACAATTTA
TCTTGTTATGTATCGTTTATTTTACCTTGTCCAAGTAAAACAATTAAACAGGGATAAACC
TTGTTAAGAAAAATACTGTGGCTGTTATATGATTGTGGTCACTTGGTAGTGAAGGTAGTT
TAGAG
