# Supplementary material for: Evolutionary History, Transcriptome Expression Profiles, and Abiotic Stress Responses of the SBP Family Genes in the Three Endangered Medicinal Notopterygium Species
Source: Int J Mol Sci. 2026 Jan 19;27(2):979. doi: 10.3390/ijms27020979 (PMC12841832; doi:10.3390/ijms27020979)
Supplement: Supplementary file 1 [file ijms-27-00979-s001.zip › NinSBP.fasta]

>NinSBP01
TATTTATATGTACACACTCACAGAGAAACTAGAAAGAAGTTAATTAAATAATTTAGTACC
CTTATTTATTTCCACACCTAATTTTCCTCTGATCATTTGCCAATATATTCTCTTCATATT
CACCTCTGGCAATCTTTCTCACTTACAAGTTTTATGATCCAACTTCTAACCTAATTTACA
TCATCAAAGTTCAGTATTCTCTTATTCAGTTATCCTAATCTTTGATTATTCTTTCTTTAA
ATATGATGATAATTGATGAAAGAGTGGTAAAGTTGGAAACTTTTTGGTAATTGAGTTGTG
GGTTTGTGGTTGGGATTGTTCTTGTTGAGCTAATTTTGTATATTTTGTGTGTGTGTATAT
ATATTGGGGTTTTCTTGGTATGTGGGTTGGCCTTGTTTGGATCCAAGGATTTGTTAGTGT
ATTGTTTTTGTATTTTTGGGGTTATAAGAGGTTGATTAGGAGTTTAATTTGGTTTGGTTT
AAGTGATTATTCAGTTTGCTCATTTTCAAGATTTTAGGGTTCTATTGTATTTGGCATCTT
TATGTGATGTAACTGTATTTTACTGCCTTTTTCTGAGGTAATTTGCTATATTTACTCTTC
AATCTGTTTTTGGGCTGTTTTAGTTTCTATGTGATTTGAAATTTGATTGATTGAGTCAAG
ATTTGGGGGAAAGGGTGTTGAAATTTTAGGCCTGCTGATTTCTGAAATGAAGGCGGTTCG
GAAAAATATGGAGTGGGATTTGAATGATTGGAAATGGGATGGTGATCAGTTTACAGCTGC
TCCATTGAAATCACTGCCAGCAGATTGTAGGAGTAGGCAGTTTTTTCCCATTAGATCGGA
GATTCCTGCTATGACAGGTTTGTCAAATAGTTCTTCGTCGTGCTCGGAAGAAATTAATTT
GAGAAACGAGAGAGAACTAGAGAAGCGGAGGAGGGTTGTCGATGTTGAAGATGAAGTCAA
TGATGAATCTGGCTCGCTAAATTTGAATCTTGGGGGGCTAGTGTACCGCTTAGCTGATAG
AGAAGTGGAAAATTGGACGGGGAAGAGTGGAAAGAAAACCAAACTTGCTGGTGCTGCATC
TAGTGGTGCAGTTTGTCAGGTGGATGATTGTCGAGCTGATTTGAGCTCTGCAAAAGATTA
CCATCGACGTCATAAGGTGTGTGCTGTTCATTCTAAGGCTACTAAAGCAATGGTTGGAAG
TGCGATGCAGAGGTTTTGTCAGCAATGTAGCAGGTCAGTACTTGTGGAAGATTACATTCA
ATGAAATCTCACAACTCACTAGCTGTGTTATATTAGTTCGATCGCACGAACAAAGTTTGT
TTGCTCTAAATTTTTTATTTTATATGTGTTTTAGCTGGGTCCAATTAGTGTACTGTTTGT
TTGAGTACAGTAGTCACAAATAATTACTTAATATTTTCCTTTGGATATAATTAGAGTATA
CTTTGGGCAGGTTTCACGTTCTTCAAGAGTTTGACGAAGGGAAAAGAAGTTGTCGGAGGC
GTTTGGCAGGTCATAATAAACGGCGAAGGAAGACACATCCAGAAAATGCAAATAATGGAG
TACCAGTAAATGATGAACTAAGTAGTAGTTACTTGTTGATTAGTCTTTTAAGGATACTCT
CTAATATGCATAGTAAGTATAAGTTTCTTAATATTTGTTAAATTCTTCTTTACAATGATA
TGCCAGGAAATCATTCTTTAGCTTTTTGTGGTTGTCGTTGAAGATTTCCTTTGTGTTTTG
ATTCCATTAACTTACTTGCTTGCTTTGGATTTATTTCTAACAACTTTTTTCTGGCATAAA
AGTTAGAAAGTAAGTCCAGCGAAATAGCCCCTTCTTGCACCAGTCAAGTTTTGTTTTTTT
TGCTAATTATTGCACCAGTCAAGTTGTTGCTGTAAACGTTTACTTATTTTGGGATAAACA
GAAACCAGTTTTTTTTTTTTTTTTTGGATAAGTAAACCAAAGTTTTTTTTTAGTTCAATG
CAACAAGAATATAGCACTTTCATCTTTCATGTGAGCAGATGGGTCCATAATTAACTTTCT
CTATCCACTTATAAACATAATCCTGACTTTTGGTTTAATGGACATCTGTAAAGATTTATT
GGTGGAAGACGCGTTAGGATCCTTGATATATAAAATATGTATCTTTTCAGACAAACATAA
TATACCACTGCAGTAAAAGCAAGAGTAGCATAATCTTCTTCTCATAGTGGTGCATCTTTG
TTTGTAAAAATCTATATTTAATGGTGAGATACCTCATCATTAATTTGCTGCATGTACAAG
GACTTGGGAAAAGCAAATTTTCCGAGGAATCTTTCAGAATTACAAATTTCCAACTGCTTA
CGGTGTCCGAACTGATGTCAGATGAAGTTAACAACTTCTAATTTATGCAAAAACAACTTA
CTCTTTAAGCCTTTTGCCTTAAATTTCTTGATGAAATCGGCTGACACCCGCATAGTGCAG
TCATTTACCTTGGCTGTCTTATATTTATCTCTAGTTTTGTTCAGCTTTAGTACTGATTTC
GCCTAGGCACCAGTTTAACCAACCAAAAGATGACCGATCACCTAATGGGGACTCAAAAAG
AGTTTACATGACTAAGTGCTTTTAGAAAGTTAAAATGAGTCTTTACTATTACTGAACTTA
ATATAATTTTATTAATCAGGATGGTAAAAGCAAAGTATGGTTCATGATTATCGCAAGGGA
TTAAATCTACTTTTGAACTGATCTTCCAAACAAAGTAAATGTTGGTTGCATGAGATTCAG
TATTTGACCCTTGATCTCTTTCTTTCTTCGTAAAGTAAAACATAAAGAGAAGTATAGCAG
TAGATCCTGCACTTTAGATTCTAAAATGTATATTTAAATGTATATATTCCTTGCATCTTC
AAAATCAGATTTCACGAGTAGTTTTGTGAGTGTTGCCAGCTAGTATTCAGTGATTGTCAG
ACATTTGGGACCGGCGAGAAGTGTTTTATCCCTGTATTTATATTTTGTAATAATCTCCTG
TCCATGTGAGTCTGACTGCTCTCACTATTTTACTCATGTTGTGCTAAATTAAATCATGTT
TATGTAAATAGCAGCTTAGGTTTTGGGGTTGTTTAAGGGTTCCAGGCAATTTTTATTGGC
CAAATTGATATCTTTCCGGATCACTTTTATGGTTGAACTACAAAGTCTCGATGAATAAGA
ATGTGTTGCACAGTAAAGATTTATGTTAGTATTTGTCCCGTTAACGTACCGTTCATGATC
ATGTGATACTTCGCGTCATTCTTGAACTTCCACTGGACTTCATTACAGAACCCATTCACA
ACTTAACTTTCAGTTTACTGTTAATTTGATTCTCTGATACTAGTTTTATTTCTCAATCGA
ATATATTTGTTACATTCTAAAACTTTTAATTTTTACCGATCAGTCTGTATATATTATCTA
ATTGAACTTACAGACTCTCCCTCTACCGGTTGCAGATAATAGCTCTGATCAAATGAAGGA
TCAGGATCTTCTTTCGCATCTATTAAAGAACCTTGCAAGTGTTGCTGGTACCATTAACGA
AGGGAACCTTTCTGGACTATTGAATGGGTCTTCAAAATTGCAAGATGTTGTGGCATCTAG
AGGACAGGTGAGAGATTTAAATTTAGATAAATGTTCCTGATTGTTTATTCAACTAACAAA
ACAGTTTTCTCTATAATATTTAGGACCCTTCTAGACCTACCGGACAATGTATGGTTATGC
CGTCATCTGGAATGACACAAAAGAGAGAGTTTATGGATACTGTTTCTGGTGAAAAATTAC
AGACAGCACCTGCTCAACTCTCCAATATTCGTTTTCTCACTAAAGACTACATAGCAGTTA
ATGCAAATGCTTCGGACACAAGAATAGAAAGGATAAAAGAATTTAACATTGACTTGAATA
ATGTTTATGATGATTCTGAAGAATGTATGGAACCTTTGGAGAGATCTAATGCCCCAATAT
GTATAAGAAACGGATCTGCTGGTTACCCTATATGGATACAGCAAGACTCTGACAAATCAA
GCCCACCTCAGACAAGCAGGAATTCAGGATCACTATCTACTCAATCACCATCTAGTTCCA
GTGGAGAGGCACAGGTATTATTGCTTATTGTTTGCACTAGCTTGTTGGTTGTACCAAATG
AAAGCTGAAACGTCATAGCCACAAAGTCTTTTAAAATGAATCAAATTTCTGATTTATATC
AAGCATGGATTACTATTATAAACATAAAGGAAGTTATCTTGTTGTTTCTGTGAGGTCCAT
CTCCTTGTCTCATGTCACACACACATGCACTCCTTGAGTAGCAGCCTGATACTAACTTAA
TATCCATAAAGTAAGAAAAGGCTGTAGAAGTATTTTTCATGATAGTTATGTATCTATTTT
TTACTGTATTTTGCATTTGTCTTGCAACAAAAATTTCCACAAACCTATGTGCCTCAATAT
GGACACTATTATAAATTTATAACTTTGTCATTTTATTCTGTCATCAAAAGAGTTTATCCT
AATACCTAATTATATATTTAAATTATTTCAGGTTCGTACGGATAGAATTGTTTTCAAACT
CTTTGGAAAAAATCCTAGCGAGTTCCCACTTGTCCTGCGAAGTCAGGTATGTCATGTGTC
AGCTAAATGTTCTGTTAAAGTGTTTATAGTCCATTTCAAAGATGTAATTCTGTCAAAAAA
ATGAAAAATTTCAGATTCTGGGCTGGTTAGCGCACAGTCCTACGGACATAGAAAGCTACA
TAAGACCTGGCTGTATCATATTAACAGTATATCTTCGAATGGAAAAATCCACGTGGGAGG
TGGTAAGTTCTGCTAAACTTCTTTATTGTACAATTCTATTTGCCTATTTATGATAAAACA
CCGGTATCAACTTTTGTTGAGCCTGCCTTTGTTCGGATGATGGAAGGTCCGCATAGTTAA
ATATAAGATAAAAAACAATAGCTCAAAATTTGGGCTCAATGGTCTGGATGCCAGCTCACA
CCCTGCTTGAATTCGAGGCTCAATCATTGTTCAGTTTCAATTCTATTCCACAAGAAGAGT
CCTCTAGTACAATATGCAGATATTAAGGATTCCTTCCATATAGTTTCATCATTATCCCTA
AATAATTAGCTATTAGCTGTGCACTTTTTCTAATGTAAAAAGGGACTATTTGTGGACTGA
AGGGGGTATCTTATGTTAATGAACCACCATCGAGTTGTGTGATACTGTCTGCCTTTCTTG
AACATCTAGGCTTGTTTTCAAATGTCCTGCTTTTAATTATTAGTTACTTTGTTATAGCTC
TGTGGCGATCTGAGCTTTAGTTTGAGGAAGCTTCTGGGTTCAGACTCTTTTTGGAAAGAA
GGATGGGTTTATACCAGGGTGCGAAATCGTGTAGCATTTGTATATAACGGTCTGTTCCAG
TTTTTTATTTTTGACCAATTCTGTTCTGTTTTTTTTTATTTCTAGAATTTTGGTAAGCAA
CAAGTCAACAACTGATCAAGTGGTCTATTATTTCTGTCTCTTCTATCTTGTAGGCGAAGT
TGTTCTAGACACACAATTAACGGTAACAAATGACAAAAACTGTAAAATCTTGAGCATCAG
TCCAATTGCAGTTTCTGTCTCTGAGAATGCTAAGTTTTTGGTTAAAGGTTTCAACATCTC
TCGGTCCACAAGGTATGATTTTTTGTTCGTATGACACACCACCACTTGGGCTTTGAGTAA
AACCTTGTTTGGCTTAGTATACAGATATGTACAAAGTTCTTATATACTCTTTGTCGCAGG
CTACTATGTGCACTTGAAGGGATGTATCTGGTTCAGCAAAGCTGTTCAGAACTCATGGAT
GGATCTGGTTCATTATCTGAGTGTGATAAGGGCCAGTCCTTTAGCTTCCCGTGCTCTATA
CCAAATGTTATGGGAAGAGGATTCATTGAGGTGATGTCTTGCCCTTTTCACTCTTTGAAG
AGGTTTTAGATGCTGTAGCTTACACTACAATTTAGTCACATGTATCTAGTTTGAGTAACT
TGCTTGTATATTTCATTAGGTTGAGGACCAAAGTCTCGGAACCAGCTTCTTCCCGTTCAT
AGTTGCAGAGAAGGATGTTTGTTCCGAAATCCGCACTCTGGAAAGTGCTTTAGAGCTGGC
TCAAACCACTCATGGTATTGAAGGGGAAACTGAACACTTGGAAGTGCATAACCAAGCTTT
GGAATTTGTACATGAGATGGGTTGGCTCCTTCACAGGAGTCAATTGAAGATTAGATTAGG
ACCCAAGGATCCCAACCTTGATCTATTCTCATTCAACCGGTTCAGGTGGCTCATGGAGTT
CTCCTTAGACCATGACTGGTGTGCTGTTGTTAAGAAACTTTTGGGCATTTTGTTCAGTGG
TATTGTTGATTCTGGAGAACACCTAAACATTGAACGTGCACTGTTAGATATTGGCCTCCT
CCACAGAGCTGTGCAGAGAAACTGCAGGCCCATGGTACAGGCTCTCTTGAGTTTTATTCC
TGCCAGTGTTATAGATAAATATGGACTGGAACAGAAGCAAACTTTACAGGGTCATAACTT
CTTCAGACCGGACTCAGTTGGTCCTGGGGGCTTGACTCCCCTTCATATAGCAGCCAGCAG
AGATGGCTATGAGACTGTCTTGGATGCATTGACTGATGATCCTGAATCGGTATTTTCTTT
GCCTTTGGTGTATGCACTTTTAAAAATAAAATTAAAAAAAAAACACATAATAAATTGACA
AAATATTTAAAATGGAAATACTGCATAAAAGACATGCCTTTAGAATGGGCACAATATGGG
CAATAGATAAACTCATAAAAGTAGTTGGTAATCGCCTCTTTTTTTTCTAGTTTAGTTTTA
TCATATATCAATCAGTTGTCCTGCACACTTTTTTTATTTCTCCTTTTACATATTTTCCAG
AGGTGGAGCTTAAGTATAAGCTGCAGGGGCCATGGTCCCCCCAAAATAAGAAAACACTTC
ATAATTTATTTATTTTAGATTTGTACAAATATATGAATGTTTATAGGTATGGTCCCCCCA
AAAACAAAGAAAAATTTGATATGGTCTCCCAATCTTTACATCCAAGCTCCGCCACTGCAT
ATTTCCTCTTAGTAAATAAGAAAAAAAAAATCAATAGCAATCGCAGTGGTGCTGATATGT
TCTGTAAATATTCAGGTGGGAATCGAAGCTTGGAACAATGCCGGTGATGGTGCAGGTCTG
ACACCCCATGACTATGCATGCCAGCGAGGCAATTACTCATACATCAATATGATCCATATG
AAAATGAAAACAAAATCAGGACGCGGACATGTAGTGGTTGATATCCCTGGTACCCTTAAA
CAAAAACTCGTAGATGGACTAAAACCTACCAAATTTTCTAGCTTTCAAACAGAAAAGGCT
ATCATGAAACTTGTCCAGACAAATTGCAACTTATGCGAACAAAAGTTGGCTTATGGCAAT
TACAGAAGATCTTTAGCATCATATCGTCCAGCAATGCTCGCAATGGTTGCCATTGCTGCT
GTTTGTGTATGTGTAGCTCTGCTCTTCAAAAGCTCACCCGAGGTTCTCTATGTGTTCCAG
CCATTTAGGTGGGAACATTTGAAGTATGGATCAAGCTGAGAAGCGAAATATAATATATGT
AAGCAATGGTCTTGACTGTGGTCTGTGGCCTTGAACTTTTATCATTAAAATATTGTTGTC
TTTCTCAGTTTAGAAATAAGTTACAACAAGAGCTTGACTGGAACTTTTGAATTTAGAGTT
TAGTGGCTGTTGCATATGTTTCTGTATTTATGCTGGGCTTATACACACATATATTATAAA
TATAGTGATGAAAATTCTTGCAAGAGCTCCACTGTCACTATGAATTTTACAAGTGGG
>NinSBP02
ATGGAATCATCATCATCGCCAGGATCTTCAAAGAAGCTTAAGGCACTTGGTAGTATGACA
CAAGTTGTTTCATGCTTAGTTGATGGCTGCAACTCTGATCTTAGTCGATGCCGAGATTAC
TACCGACGTCATAAAGTATGTGAGCTCCACTCAAAGACCCGGGAAGTTACAATAAAGGGT
CAAGAACAGCGCTTTTGTCAGCAATGCAGCAGGTTCAGAACCAATTGCTTTCATGATCTT
ACTCCCACCCTTATCAACTTAATATTTGTATTCCTGTTGCTTTGCATCCTTTTGAATTCC
TTTTGGCACTAGATTTTTCCTTGACGAAACTGCCTTTGCATAATGATACTCTGTGTAGAC
AGTTTCTAACATAGATTATTGTAATTTTATCACTCCTTAGTAGTTCCTGAACCAATTTCT
TGGTGTATTTTCGTAATATGATTAGCTTAGATTTTTTTTTTTTAAGATCTTATGAGAGGA
TAGCTCGGAAATGAATGGTTGCATCAAGTTTTGTGGCATTAGGAGCCAGGTGTGCATTTG
CTGCAAAATACCATGAAAATGTTTAGCTTTTTCCTTTTCTGTCATGTCTAGACAGTGTTT
CAAATACATTGCCAGGTCTTAAGTAATCTAATATTTTCCCGTAGTCATTACATCTGTACT
TCTAACTTTTATCTTGTATTGCTAATTGGTGAACTTGATTTCCAGTTAAGGGGTAGACAT
TATAAACCCCATACACTCGTCCTTTGTGTTTTCACATTCGTCGAGAAAGTGGTATGAGAA
CACTTGTAGAAACTTCACTCAAACATAACTTATTTGCATTGTCAGAGTTCGGATGCTTAA
AATTTATTTACTAGACATATTGTTTTCGTTAAAGTTTACGCAGTTAACATGATATCGTAT
TTCAGATTTCATTCTTTGGTTGAATTCGACGAGGAAAAGCGAAGCTGTAGGAAACGCCTA
GATGGCCACAACAGGAGGCGACGGAAGCCTCGGCCAGAATCGATCCACAGAACAGCTGCA
ATTTTTCGTTCTGATCAGCCAGGTGTGTTCTTTCACTAAATAATCTTTCATTGATGATTA
ATCCCCAAGATTTCTTTGTAAGCAAATTTATTATACCATAAGCAGACTAATAGTTTATAA
TCATTAAATTAACCTTGTTATGTTCAGAATAAATAAGATTTTTGTTTTATGATAGCTAGG
CTCCACAATTTTGTCATTCAGTAATCCCGTAATACTTCCAAATGCTGCCGGTAGCTCTTC
TTGGACTAAGGATGTCAAAACTGAGGATGATACTTCAGTGTCCAATGCAAATCTTTACTA
CTTCGACCAACACAAATTATTCCCTGGATCTGCAGCTCAAAACTATAAAGCCCGACTTCG
GTCTTTAGAATGCACCAACAATCTTCCACTTGAAACATCTTCGTTCTGTCAACAGCTTCT
TGAACCCAATTCTGCTCGCGCCAAAAACCAGATAGAGTTCCTAGATAAGTTACATCGAGC
TGCAAACTCCAATGGTGCTCCCTCTCTTCTGTCATCAGAACAAATTGAAAGCAGTGATGC
TTGCTTGAGCCACATGGTGCACCCTAACCCTGGCCATTTTCCCCTGTCACAGTCCTTTAT
GCAAAACATGCACTTCAGTGGACTAGATCAGTACCAACATTATACTCAAACCAGGCAACT
AGTTTCTGATATTGGCCTCTCGAATAACGCCAACATTTCGACATCACATTTCGAAGGAGC
ATGTGAACATGGGCTTGATGGATCCTCTGAAAGTGGCTCTCAGCATAATCTGTCATTCAG
GTTAGACTGA
>NinSBP03
ATCACACATTCACACAAGTCCTATTTCTATATATAGCTCATTCTAATCTGCACACACACA
AAAATAACATAGAAGAAAGTTTTGTTATCCATATATAGATACAGAATACAGATATATATC
TGTATCTGTATCCTAATCTGGTAAAACATTTTATTCATATAATTTCTGGGAAACTGGAGA
ATCATCAAAACAAGGAGTAGAGTGTAAATGGAAAGCTAGCTTAGCCTATTTTCAGGTAAC
CCCTTTAAGCTACTTTTTCATTTTCTGTTACTCAATCTTCATAAACATACAAAAAGACCC
TACCCTTTTTTTTTGGATGAAGAATAAATAGTACATATAGACATATAGACATTTACCTAT
GTATGTACATGTATGTATATTTAGCTGATTAGACCTTTATTTTTGCTGAAATGCATACTT
CCATTTATTTATTTATTTATCTGTTTCTTGCTTTCTTGCTCTACTGTTTTTCTTTTCCTT
CAAATCTCCACTTCCTGATGAAGTAACCACTAACCAGGGTCGTTTTTCTGCATAACACCC
ACATATTATATATATGTATGTAGTGTGTGTGTGTGTGTATTTGTTTATTATTATAGCCTC
TGGGACTGATTTTTGTAAAAGAAATGGAGGAATAATAGTATTAGTAGCAGTTAAAACCTA
GACTGGGGACCAGTACTTTTTTCCTTATAGAAAAAAGAAGAACAAGAAGAAGAAGGAGAC
CCAGGTCTTCAAACATTTGTAAAATATTAACCTAGAATATGAGTGTGTGTGTGTGTGTGT
GTGTCAATTATTTTAGCACAAGTCAATTCAGTTCCAAAGCCCTTGTACAATTATATTCTA
AAGAAATTATTGACTCACACATAAATATATATGTATGAGCAACTTTGCTGATGTATTTAT
TGCCATTCATTATTCTTACCACTGTTTTTAAAAGGCTGCAATGTCTCTTTTAATTATTGG
GGGTTATGGGAAGGAGAACAAAGGACACACTGTTATGTGGTGCCATTCAAACTGTTATGT
GGTGCCATTCAAACTAGGTAAAGATTGGTTGTTCAGTGATTGGTGGCAGTAAAAAAATCT
TCCCAAATATATTTCACCATCTTTGTAGCAGTAATCTGGGTACATTTGCCGTTTTTTACT
GAAAAAATACAAGTTAGCCTTTGGTTGGGCTTGGGTGTGGTGTGTGTGTGTGGCCCCTTC
TGCTTATGTTCTTCTAAATAATAGAGCTGCCTCACCCTACTGAGGCATTTGTTTGGTCAT
GGATGGAAACAGTATACCTGAAGAGCATGGTAGCAGATGTTATTGAGTTTTTGTTGTTTG
AGCTTATATTTGCTCACATATTTATTTCGTAATCTTGATTTGTTCGTTCAGCTTTAGGAG
TGCGTGAGTTGGAAATAAGGTTTCGCTTTTAATGATTCAGTTGCTCGGTTGCGACCTATA
CTAAACTGTGAAATCAGCTGCCTGAGCTTCGAAAGTGATTTGATACTTTTTGATTGCTGA
ATGGGACTTGGTGATCTGACATGTGCAATAGTTTAATGTATTAGCCTATTAGGTATTAGG
AGTGACTGAGTGAGGCATGTTCATGTTGATTCACTTCTTAAATTCTTATCATACTCAAGT
TATTGATTATTTTCAATCTAGTTCTTTATCTTATCCTATATATATTGCTACCCATTTCTA
GTAATTATGCTCTGTTATCAATCCAATGATGCATAGTCATTCTCGTGTCAATTAATGCAG
ATCTGAAACGAAGTTTGCTTAAAGTTTCATTTATAATCAAGGACATCTTTTCATGAATAC
CTCTGCGACAATGGAGTGCAATGCAAAGTGGGACTGGGAAAACCTTGACACTTTCTGTTC
GAAATACAATGGAACTACTACGAAGCTAGAAATGACCGACTGGGGAGTTGAAGAGGGAGA
TATTGATGTTGGGTCTTTTCATTTGTCTGGCGCCAATGGTGATTCTACCTCTGATGTCTG
TCATGCTTCTTCAGCAAAGAGCTCCGTATCAGCTTCAACTGATTGTTCTTTAAAGGGAAG
AGTCAAAGCATCTAATTTGACTTTTGATCCTTTTGGAGGATATTCAGCAGATTTTAGCAA
GAAAAAAGAGTGTGAAAGAGCTGAGCTAATAACAACTTCCCCATCGCTGGACACTTCAGT
GGGATCTGCTGAGTTGTCAATTGGCCTCAAACTTGGTAAAAGGACATATTTTGAAAACTG
TTATGCAGGATACAACTCGAAAACCTCATCTTCCTCAAATATACATGTAGCATCGGCTTC
AACTGCAAAAAAAATCAGACCACCCTGTCAGAATGCACCTATTCCACGATGCCAGGTTGA
AAAATGCAACCTGGATCTTTCATCAGCTAAAGAGTATCACCGGAAACATAGAGTTTGTGA
AAGCCATTCCAAATGTCCAAAGGTTGTTGTAGGAGGTCTAGAACGTCGGTTTTGCCAACA
ATGTAGCAGGTAAGCATCTTATAGCAGTTACTAGTTCTCAGTATGTAAACCTCTGCTCTG
TTTTATACTCATGTAGAGTTAACTGTATCTCCAGTGACAATGGTACTTCATTTGGACAAT
ATGTAACTGTTTGATATGAACTTGTTCATTCCCTTCATCGTTTTCCTATCATGAAGGTTT
CACAGTTTGTCAGAGTTTGATGAAAAGAAGCGAAGCTGTCGCAAGCGACTTTCTGATCAC
AATGCTCGCCGCCGCAAGCCGCAACACGAGACTATCCACTTTAAATCTACTAGCATGTCA
TCGATTTATGGTACATTTTTATGAATTATTCGGCCAACTTCATAATTGTACTTACTATTA
ATGGTTTGAGTTTGTTTATTCTACAAGGCAGTCTTTCAACATGTTTTGCAACACAGAAAA
CATACTGGTAGTATTATTATTTTTATATCTAATACGCTTTTAAATTTTCAGAAGGGAGGC
AACAGATGAGTTTTGCTCCTATTTCTCACAGTAGACCTGCTGGAAATTCTACTTGGGAAA
GCATGAACACCTCCAAATATGGACTAGCCACGGAGCATTTGCTTAAGCCTGAAATATCTG
ATGTCGTCAATGTGCAAAGTCACTTACCATGGTCTGGGCTTCAGCATGCCATCAGCATGC
CAACTCAGAATTCAAGTAGGCTTTTGCAATGCAAGGGAAGTTCAGAAGGATGCAGTCAAG
GTTTGTCTACATTCCCTTTTATGACACTTGTCCTATATTTGTTTTCATTATGTTTTAAAT
GTAATGGAACTAAGTTTAGTTGTTTAGTTACTTACTTCCTTGAGTTAAATTATTTGTTAT
ATTGTTGGCTCTGCTCCAGGCTGTAGTTATCACTCAACATTAAAGCATTAGAACTTTATT
TACTACCTCTGAGCTCTGGCTAAGAGCAATATATTGTTGATATTGATTCCAAATTTCCGG
TCTTTTTTGTTGTGAACGCTGGTAATCCAAGTTGACAGGCCATATATACTTTGGGTTTCT
TTTACCTTTGGTTTGAGTTGCAAGGAAAGAGAAGCTGGGGATTGCAGCGAAGTTGTTTAG
ACATTTTCAAAATCTTTTTTCTACTCATTGTGCTTGTTCAGTTCAACGAAAGCCAGTATT
AATCAAGCACAGTTTAGCCCTATGTTATGAATTGTGAGAGTTGGTTTCCCTCTTCCTATA
GCTATGACTAGAAAATCCTATAAGTCCGTTTTTACCCCCTTTTTTTTTAAGTATAGGTCA
AGCCTATATAAGAGCAAAGTTAATATGGTCTAGCTAGTTCTCACTTCCGAGCTTCAGCTC
CTTTCTTTCCCACTGTAGAACTCCAATCGAAAGGGGAATCTCTCCTTGGCCCGCTTTCTC
TATCTCTGGTTCATTCTGTTCGTACACATCTGATCCTTCTATTTCAACCTTCAACTTCTC
CCGATCTTCTTTAAGCAGAAAGTGAAATCTGAATGTCTGGGTTAAGCAAATATATTACAT
CGATAGTAGACCAATACATTCGCTTGTAGTGCACTCAACTGGCTCTAAGACCCTGTTAAT
TATGAAAAGGATCGCTGGATGTAATGTTAAGCTATAAGCAATTTCAATGTAACGCGGGAG
CAAGATTAAGAAATCACAGAAACAAGTGAATTCTTTAAATAGATGTACAGAACAGAAGCA
AGCATGAGATAGAAGAGAAGACATCTCAAAACAAATAAATGACCTTAACATCTTTGTGTT
ATCAATACCCATGGAGTTGTGTACAGTTTAAGGCTTAAATCATGCTTTTGTTGGGTTGAT
ATCAAAACTTATAGATACAAACACAAAGGAACAAAATCCTTGTTACCAGTAAATTTAGTA
GATTTATGGAGAAGAGTAGAAGACAAAAATAAATGATTATGAAGTGTAAAGTCAAATGCT
AGAAAGTGGTAAATCCTACGTTATTGACGATGCATACTAATGACTAATGAAGCAACAAAT
ATAAAATATGATATAAACGGAATTTAGAAAACTGATTTATCCAGATGTGTATTTCCTCAC
CTGGAAGTTTGCAGGATGTTTGCTTACCTTGTTATGCTTTAAGGAATAAATTAATATTAT
GATACTATGGCATAATAGTAGCTAAGCAGTGTTATAACTGCTGAACATGAAGCGTCTTCC
CCACCATGAAATGCTTTCTCAAGTGACCATCCTGTTAGAAACTGATGTGCCAAATTATAT
TATAGTAGTCATTACAAGATATAGCAATTTCATCCAGGTTGTTTGCACAAGTTATACTTG
TACTAAGATCAACGAATATCTCAGATTTTTACATGTGCCATGTAGTAACATTTTCTCCTC
AATGTTGGACATGAAACCACTTGCCTCTGATCCTACAAGAGGATCATGTAGCGAGTTCAA
TTATTTTAAAGCTTTGTTCAATTCAGTATCTCAAACTGAAATGTATTGTAGGTTAAGTTC
TGGGAAAACTTTTTTTTCAAAAAAATTGTGTGGCTTTTTGTAATAATTGATCACCTTGTG
CTGAAAGCATGCAAGTTAATCTGATTGCTGACTGGATGGCTTTTCGAGTTGCAGGCATCC
CAGAGTCCGTGTTTTCATCCAACTTGGATGCAGCGGCAGATCTTCATTGTGCCCTCTCTC
TTCTGTCAACTAATTCCCGGGGTTCGTGTGACCAACAGTCAGTTAATCATAACTACTCCG
TGAATGCAACCTATAAGAACATTTCCCCTCATATGATGCATGCAATACCCCAAAGTTTGC
CATCTGCTTCATCGGAGTGCTGGCAGACTGAGGATACATATTTGTTGGCTTCAAACATTA
CTTGCGGCAGCAGCTATCAAGAAAATCAGCTCCTCTCAGCACCGTATGGCGATGGTTTCT
ATTCTAATTAGGTGATTAGGTGCTTTAAAGCTTTTGTCACTATGGAAATGTTAATTAATA
CTTATGCATTCTGAATCATACAGCTAAGCAATTTAGTAGATGTAGAAAACTAATGGACCT
GTGTAGAGCTTATGCTTTTTAGGGCTCATCACGGCCTTTAAGCTTCTCTAATATGGAATT
CTTTTATGATTTTCTAAGATATTATTATCTTCCATTA
>NinSBP04
GGACGAGTAGGCACAGAAAAAAATAAAGAGAGAGAAAAAAGAAAAAGTAGGAGTATATTG
TTGGAGAAGTGGGAAAGTAAAAGATAGATACAAATATATGATATATGATATATGTATATC
ATTTAAGTTGCCTCCTTACCCTCAACCCCCTTTAATCTTCTCAGATCCATAACAATATTA
TTTTACCTGGTACATGTAAATCGGCAGGCCTAGGTTCTTGTCCGAATCTTCGCTTGTTTT
GCCTTATATATTGTAACGAGTCCACTCTTTTGTCAAACAAGAAGAAGAGCTGCACTTTTG
TAATATATGTAGATGATCAGTTGCTGAAGATGTTTTCTAAGTAAACAAAGGTATATATAT
AATTATATGTGTATATATTGATTGCAGCAGCAGAATTTTATTTAGTTTTGATTTTGTTTA
TGTGGGTTTAGTTTAGCTTTAATTGGATTTTGGTAACTGATAGATCTTCACTTTGAATTT
TTGTTTCTGGCTGCTAGATAATTTTATGGTCTTACAGTTTTCTATTTTTGTGCTGTTAGA
TCTTGCCAACAGTTTAAAATTTGATTACTTTTTCATATAAGATGGTGTACTTTGTTATTA
AATTTTGTGGTTTATGATATATGTATGATATGTGATAGGTTTGTGTGGTCAGAAATTTAA
GGGGTGCATAAAAGATTATGAAAGAGGTGGGTACTCAAGTAGCTCCTTCCCTTTATAATC
ACCAATCACTTTCCAATCATTTTCTTGAGTCACAACACCACCCCATGGCGGCGGCTAAGA
AGCGTAGTATGCCTTTCCAACCTCCCAATTTTCACCTCCCTCAGTCGCAGTCGTTGCAGC
AGCAGCCCATGTTCAGTTCTGGAATTCAAGAAACTAGGGACCATTGGAACCCAAATGGTT
GGAATTGGGACAGCACGAGATTTCTTGCAAAGCCATTGGAATCGGATGTAATACGTGGAG
GACCTTCGACAACATCTGTACAATCTGGGACGCAGAGAAGTCCTGATGATGAGAGAGTTG
CTGTGAATTCGGTGGCTATGAGGAGGAATCATGTAGTGGAAGATGATGAGAATCTCCTTT
TGAAGCTAGGTGGGAGTAGTGTGAATTCTGTAGAGGAGAATGTGTCACGGCCTATCAAGA
GAGTCAGATCTGGATCTCCTGCTTGTGGAAACTATCCCAAATGTCAAGTTGATGACTGCA
AGGAGGACCTTTCAACTGCCAAAGACTATCACAGGCGGCATAAGGTGTGTGAAGTCCACA
GTAAAGCTACTAAGGCCATAGTGGGGAAGCAGATGCAGCGCTTTTGTCAGCAGTGTAGCA
GGTTTGTGACTTCATTTCATGTTATACTAGTTTGTGTTCTTCTGATAATCTTCTGTCTCA
TGTGTGAATTAAGTTGTTAAATGGAATCTTTTTGTAAGCGTGTGAATTGAGAAGGGTCTA
CCGTTGTTATATGCTTCTAAGCCAATATTACGTATACAATTTTTCGCAGGTTTCACCCTC
TTTCAGAATTTGACGAGGGAAAGCGAAGCTGTAGGCGGAGGCTAGCAGGGCACAACCGGC
GAAGGAGGAAAACTCAACCAGATGATGTTACCTCCAAATTGTTACCTCCTGGTAATCGTG
AGAATGTTAGTAACGGAGATGTGGATCTTGTCAATCTTCTAGCAATTCTAGCTCGTGCAC
AAGGTACATATTTAGTTATATTTCTTTGTTCGGTTCTCTTAATTTGTTGTGGGCATATAT
CTATACTGTGCATAAAAGCCTAATACTTGTATATGCAAAATAGCAGGGAACACTGAAGAT
AGTGGCGCTAACGGCTCACCAATTCCCAGTAAGGATCAACTTATTCAAATCCTTCAGAAG
ATTAATTCGTTACCTTTGCCAGCGGACATTGCCGCAAAATTGCCTCTTTCAGGAGTTGCC
AGTAATATTGTTCCGTATCGGGCAGAAAATGAAAATAAGCTGAATGGAAATAATTCTCCG
GCATCAACTCTGGACTTGCTTGCTGTTCTTTCAGGAACTCAAGCAGGATCCTCACCTGAT
GCCACTGCAAATCCATCCCAAAGAAGCAGCCACGGGAGCGACACTGAAAAGACTAGGTCT
CCAGTTAACAATTTGCAAAACAGACCCCAAAATGAGTTTGCTTCAGTTGGAGAGAGGAGT
AGTACCAGTTACCAGTCTCCTACAGAATATTCAGATGGCCAAGTGCAGGAAATTTGTACA
AATTTACCGTTGCAGCTTTTCAGTTCCTCTCCCGAAAATGACAGCCCACCAAAACTGGCA
TCTAGTAGGAAATACTTCTCATCAGGTAGCAGTAATCCTATGGAAGAAAGGTCACCTTCA
TCTTCTCCGCCTTTTGTGCAAAAGCTGTTTCCTACAGATCCCTTAAGAGAAGCAGCAAAG
CCCGAGAGTATGTCAAATAGACTTGAGGTTACTGGGAGTGCTAAAGCTGGTAGAAATAAA
GGCGGCATTACATCTCTTGATCTTTTCGGAGGGCCAAATAAATGTGTCGACAATAGTTCT
GTTCAAAGTTTTCCATACCAGGCAGGGTACACGTCGTCTTCTGGCTCGGATCATTCACCT
TCAAGTTTGAATTCCGATGCTGAGGTAATTCAGAACTAGATGCTTGTCCTGTTTAGACAT
CTGATTAAATTTCCCCTTGATATTGAGATTTAATGACACACTTGCTTGCTACCTCTCAGA
ATCGTTCTGGACGGATTTTTTTCAAATTAATTGATAAGGATCCTAGTCAATTACCAGGAA
CACTGAGAACACAGGTAATGAATCCATAATTTATTATGACCTCTTACTGTTATTATATAC
TCGATATATCCAAACATAGGATAGATGATTACCTCTTTTATTTCAGATCTTTAATTGGCT
TGGTCAAAGTCCATTGGAAATGGAAAGCTACATAAGACCTGGTTGTGTAGTATTATCCAT
CTATATATCTATGCCATCTTCTGCTTGGGAGCAGGTAATATAAAAGTCTAGGGGATAAAA
CTGTCTGTCTTGTTTTGTGCAAAGATTATTTTTTGTTATTGTGGCTAGTCTGTTGATTAC
TGTGGCTTTCTTGTGGCTTTTGCAGCTTGAAGACAATCTGGTTCAAAACATCACTGCTTT
GGTTCAAGATTCGGACGATCCATTTTGGAGAAAGGGAAGGTTCTTAGTTAATACTGGCAG
ACAGTTGGCATCATATCTAGATGGTGAGTGTTTTTATGATTACGATTCTAGTAATCATAC
TGCTTGAAGGTTTTTGACAGATGTACTGGTAGTTTTTAATAGTTTGCTAATGAATCAAGT
GCTTATGTATTTATAATCAGTCACTATATTTTTTAGAAGCCTATATTTGGCCTAAGTTTA
TGTTCATCTACAGGGAAGGTTCACCTCCGTAAAGCTATGAGAACATGGAGTTTCCCTGAA
GTAGTCTCTGTCTCCCCTTTGGCAGTTGTGGGTGGGCAGGAGACCACTATATTACTGAAG
GGGAGGAATTTAAATGCTCAAGACACCAAGTAAGAAGCTTGTTTCTATCATTACTATTGT
CTTGTTTGTTAGTTTTACTGTATTAAAATTGAAATTTATGCTATTCCAGAGTTTTTTGCA
CGCACGCTGTCGGGTACAAGCTTGAGGGAACTTCTATATCAGCCTCTGAAGATACTACAT
ATGATGAGATATCTTTACGCAGTTTTACGATTACCGGTGGAGCACCTGATGTACTTGGGC
GGTGCTTCATTGAGGTATCAATAAAATAAAAAGCAATTCAATATTTTACATTACCACCGC
GTAAAAATTTCTGCAAACAAGATTGTAATAATACTTTTATGAACAGGTTGAAAATGGATT
TAGGGGCACCAGCTTTCCTTTAATTATTGCCAATGCTACCATCTGTAAAGAGTTGAGCCT
TCTGGAGTCTGCATTTGATAAAGCTGCAGAACTATGTGATGCTATCTCAGAGGAATCCGT
CCTTGATTCTGGACGACCCATGTCCAGGGAGGATGTTCTACACTTCTTAAATGAGCTTGG
ATGGCTACTCCAAAGAAAAAGAAACTTGTCCATGTTCGAGGCCCCCGAATATAAGCTTCA
CCGTTTCAAATTTCTGTTTATCTTCTCAGTTGAAAATGACTTTTGTGCTTTGGTTAAAAC
CCTCCTAGACGTTCTACTTGAAATATGTTTGGGTAGGAATGAACTGTCGAGGGAGTCACT
AGAGATGCTGTTGGAGACTCACCTTTTGAATAGGGCAGTTAAAAGGAGGTCTAGAAAAAT
GGTAGACTTGCTGATTAATTATTCTGTACCCACTGATACCGGTAAGACATACATCTTTGC
CCCAAATCTTGTTGGACCCGGTGGTATTACACCTCTACATTTGGCTGCATGCATGTCGGA
TTCAAATGTTATGGTTGACACTTTGACAAACGACCCATTGGAGGTGTGTAACGTTATCAC
GTTTTATAGGTTTATGGTGTTCCATTTTTTATTCTCACTGGTCATGATGCTGTGCACATC
ATAATACTCAATATTCCAATTTCCCATAGTACTGTTTCTTGATTATTTTTGTTTTTATCA
CATTTTAAAATGTTTCTGTTTTTCTTCAAATGTAGATTGGTTTGCGCGGCTGGGATTCCC
TTCTTGATGCAAATGGCCTCTCTCCATCTGCTTATGCTGAGATGAGAAACAATCACTCTT
ACAATGAACTAGTAGCTCAAAAGCTTGTTGACAGGAAAAATGGTCAAGTATCTGTTCCAA
TAGGTGATGAGATACAAGAACAATCACTTATTGTGGGTCAGAGCCACCGAGCTAGCTTTC
AAATTAGACAAGGGCAAAAATCTTGTTCAAAGTGTGCCGTTGGGGCTGCTAGGTACAATA
GGAAGACTTCGGCTTCACAAGGTTTGCTCCACCGGCCCTATATCCACTCAATGCTTGCTA
TTGCTGCTGTTTGTGTTTGTGTATGCCTATTCTTGAGAGGAGCTCCAGATATAGGCTTAG
TTGCTCCATTCAAGTGGGAAAATCTAGGATATGGGGCAGTGTAG
>NinSBP05
ATGGAGTCTTGGAGTTATGTTTCTGAAGAAAGAGGGTTTGTATCTGAAGATTCTGTTACA
GCTTCTGATGTTATTGCAAGAGGTAGAAATGGATCAATAGATTGGGAATATAAATCCCCT
TTTTATGATAGTAGCAATAATATTGGATTAGGGTCTTCAAGTGAAGAGGGTCTTGAGAAT
ATGGGAATTCTTGATTTGGGTCTGCAAGAAACTATGAGAAAATCTGTATCTAATGGTTCA
ATTAAGGATGCTTTAGGTAACAAAGTTAGTGGTGGAAGAATGTTCGAAAATGCTTTTTGG
GAAGAAGAGGAGTCTAATTCTAAGTTATCAAGCTCAATTGTGGAATTTAATTGTGCAGAT
TCATCTCTCATTGATTTGAAGCTAGGAAGGTTTGATGATCAAATAGATGCCCAGAAATTG
TCTACCTACCAGGTAGCTCCAAATATGTATTCCACTGATTCTTCTTCTAAAATGAAGAGA
ATGCGAGCAGGGGGGTTGAATTCTGTAACCCCTTATTGCCAGGTTTTTGGATGCAAGAAA
GATTTGAGCTCCTGTAAAGATTACCACAAGAGGCATAAAGTTTGTGAGGTTCATTCCAAG
ACTCCCAAAGTTATTGTTAATGGCATTGACCAAAGGTTTTGTCAGCAATGCAGCAGGTTA
GTTTTGGCCCTTTGTTATTTACTTTCGTACACCAAATTTTCAAGCAACTCCTTAGTCCTT
AGTAAGAAATTCAAAATAATATTGTTCATATCTATGTTTTAGATACTACACAATTAGGAA
TTAAAGAAAGTATATTTAGCCATAAGTTTTCAAACAAAGATTTTACTAACTGCTCCTTGC
ATGTAGATTTACTGGGCTTCTTATACTCTTTGATTATTCTCCCCTATATTTCATTGCATT
TTAAGATTGATATGTATACCAATAACACTCAGATTAGTGGTCAGTTGAACTAAATATGTT
TAATGTATGTACATATATCTTCTATATTGCTCTTTGTAAAGGGGTCAACATCTACCTTTT
GAAGTACTAGCATCATGTTTCTGTGATAGATCAAGTTGGAATAAGAAGCTGTGGGTCTTA
TCTTAAAACTTTAGCTTAGTTGTTATTCCTTAATTAACGTAATCTGGTCTTTTTTATTTA
GGTTCCACTTGTTGGTTGAATTTGATGATGGTAAGCGTAGCTGCCGTAAACGTCTTGCTG
GGCACAATGAGCGGCGCAGGAAACCTCATATGGGTATTCACTCTGGTAGATCAGGGAGGT
TGTATCAGACATATAATAACGGTAAAATGTTCTTGCATGGAAGTACTTTGTAAACCGCTA
ATGATCCCTGCACCCTTTATTCCATTTTTCTTTTTGTCAGGCCCTATTCCACTGGTAAAT
GAATGATAACTATCTAGTGTGTGAGTTCTGCTTAATTCTGGGTTTTATACTGTTTTCTCA
TCGTTGAATTCCCAACTACACCAAATGGAATGTCATCATCATTTTACTTATAAAGCTAAA
TTTTTTGTTTAGAGTATTACGTTTATATTTTTTACCATCCCTACACTTGTTTGTAATCGC
CATCGATTCATGTTTAAAAAATTGCATTTAGGAGTGATAACATACATAATTACTCTTCTG
AATGTTGACTAATTCCATGCCACTGCCTGTCAACCTCTAGCTATTGGAACACTATAATAG
GACTGCCACGAGGAAAAAAGTTTTATTAAGATGCCTTCAGTCTAGTATGCAGTCATTTAC
ATAGGATTTTCATATTAAAAGCTTAATAAAAATCTTTCGATAGCCATTTTGCATTAATAC
TTTAATAGATCAGAGAACACATTTAGAGTACTTATCCAGCAGGCCCAAGTAAGATAAGTA
TCACTGAAAGTCTGAAACTGTAATGGCACATCCTCTCCTCTTTAGTATGCTCTATTTAAT
TTTATTGTTACAACTTGGTGCTGTAAATATATGCTTGTGACATTTGTAACTCTGAAAAAG
GTAAAACTAGAAGCGAGTGAGAAACACAATACGTAAGATCCTAATTGAGATTTTTCTCAT
TTGTCAACTATGAACAGCATGTAAACTAGATGTCAATGCAGCACTGTGCTTGTTTCTTTC
GAATTTCTTAAGATTTCAGTTTGAATATGAAAAAATTATGCAATGTCATTTATCAGTAAT
TGTGTTCTAAGACTTTCTATTTTGGCGCTTTGCCAAACTCAGGTTCTGCGGTTAGCAGGT
TTCAGGGGACAGCAGTTCCAACATCATCTTTCAACCACCAAGATGTACTTCCAGGATGCC
TTTCTCAGCAACAAAAACATGAGAGAAATGACTGGTCTAGGCATATAAAACTTGAAGAGG
GGGCTGATTATAGTTCTCAGTCAGCAGTTACTATTGCAGATGGAGGTTTGCATCCAAAAT
CCCCTTTTTCATCTTATGGATTTGATAAACATTGCCCGCCTATAGAAAGAAATGGAGTAT
TTGACGACTCAGAAAGCAAATCCAATGGAAACCGTAACCAGTACTTGTTTCGAAACATCT
CATTCAGAGGTGAAGCTTGTACTGGTTTTGACTCAACATCGACTGTTCAAGCGCTATCAG
GGTTTTCGGACTCTGGTCGTGCTCTCTCTCTTCTGTCATCTCAATCCCAAACTTCTTTGA
GTCATACTTCAGGAATACTCGCGGCATACCCCCTGATCATCCCTGGCAGCCACGAACACT
ATAGTGAAACTCATGTATCAGAAAAACTATTAGGAATGAGTCCTCAAAATTCAAAGAATG
AAATGTCGAACAAGTTTATTTCATCTGGGATAAATTCTGTTGGGAATCACTTAAATCAAA
TGATCAGTACAAGTGGTAGCAATGCTTTCGTCAACTATGGGATTGATGGGATGTTTCACG
GGTCCGGTTACAGGAATGGTAAAGAACAACTTTCTTGTGAAGATGGACCCACTATTGATT
TGTTACAATTGTCATCACAACTTCAGCAAGTGGAGGATCAAAGGCAGTCTCTGCATGAAA
AGCCTGGAAATGAATCTTTCCTGTAG
>NinSBP06
ATGGATTGGGTAGTTAAAACATCTGCTTGGGATGTGGCTGAGTTAGGTGAAGAGGACAAC
TCCCACTTTATTGCACTAACTGGATCTAGTAGCTTAGTTGGTGGGAAGAATGGAGGAGGT
TTTCCAAATGATTTTGGGCTAGGTAGATTAGGAGATTTGCAAGATGGAGCCTTGGACAAA
ATAAAAGAGCGAAAGGGGTTAACATCACTGCTGTTACCTTCAGAATTGAAGAAGACAAAT
GATCTAAGTTGTGTGAAAATGGTCTTGTGTTTAGTGGATGGGTGCTTGTCAGACCTCAGT
AAGTGCAGGGAGTATCATCGGCGCCATAGAGTTTGCGAGCGTCACTCGAAGACCCCTGTT
GTGATAATTAAAGGCAGAGAGCAAAGATTCTGCCAGCAATGTAGCAGGTAAGGCTTTTTG
AGTGCTAAATTAAGCCATATTAATTCTCCTGTTTCAGTTCTGCGTCTGACTTGATTATAT
TTTTATTTGAGATATTACGTTCAAGTTTGTTCCAAACAAGTGTTGTTATTGTTGTTTTTC
AAATGTTTTAACTGTGTAAAAGAAATATCTTACAGCATGATTATAGTACCCATGGCTTTT
CTCTGATTGAGGACGGTGTCTAATTTTAAAGCCATTACGGCATTAACTATTCACCTTAGA
GTGTCCATTTCTATATCTTTTCTTTAATCTTTAAATAATGGTGTTTCAAGTTAATATATA
CTAAGCTGTAGACCCAGAGCTTTCTGCAATTAGGTAAGATGAATTAGGTACATCAAACAT
GCCTCAGTAAAAGTTAATATACATAACCTGTGGACGTATGATAGAGCAGAAATATAAGCC
GCACATTAAATTTGCTATGAGCTTATACTTTTCTCTGGAGTTCGACGTAGCCAAATATTA
TCACATACAGTTTATGCTTCTTTAATTAGGTATACTTGTCAAATTAATACAAAATGCTAA
AATGTTCATAAGTTCTTCACTCTAATTAGGTCTTACTTTCTTTAGATCGCCCATATAATT
GATGCTAAAATGTGTTATCTAATATTGTCACTTGACAATTTTGAGTTTTACTTATTGATC
TATCATTGTAGATTCCATTCTCTTGGGGAATTCGATGATGTAAAGAGAAGTTGTAGAAAG
CGTCTTGATGGTCACAACCGCCGTCGAAGAAAGCTTCAGCAAGAATCGGTGTACATGAGT
TCACAGAGCTTTCTATCAGATCACATAGGTCTGTTCTTTTATCAACTCCTCCAAATATTA
TATTCTCAAAGTGAAAAAGTTTTGGGGTTGAAGTTAATTGGTTGGTCATGTGGAATGTTT
ACCTATTGTTTCTAAAAATAACTAAAAGTAGGTCTCTTGACATGAACATTATGGTCAAGT
TGGCTAACCATTACATGTGAAGCACTGAAGCTACTTCTACCCAAATCTAAAAAGTGTTAA
TTGAGTTTGTTTGCGGTATGTATTAAATGAAAATATGAATGTATTTATCAAAACGTAAGA
GTAGTTTACGATAGACTTTTAGATATATCAGATTTAACTAAATTTACATCAAAATTGGAT
TTTTAGTATTTTGCATATGTATTAATTAAATAAAATAAAATTATTTTGTTGAATTGAAAG
GAATTCATTTTGGTGATTAGGTGGTCACAAGTGAAAAGAAAGGTTTACATTCGTTTGTTA
AACCTTCTGGTTTTTAAATAATTGTTTGATTAGTCATGTGGGGAAAGTGTTTAAAATTCA
TAATCCATATTACTGGCCTACCAGTCTACAATAGTCCGGTACAAAGCCGCCTTCATCAGG
ACAGTCTAGGAAAAGTCCTGCCGTGACCTAGCGGATAACAAGTAGACACTTGATTATCTA
TATTAATTGTTTGTCTAGAACTGAAAAATCTAGCATCATGACGAAGGAATCATATATTTC
TATATCATTCAAACGTTAGTTAACAATAATTGTTATTGTGCATATATTATAGTGTAATTC
GAAACCTTATTAATAAAATCTTCCTAATGAAGGAAAAGATACAAGCTACAGATTTTAATA
ACAAGCAGCAGACAATTTTTTTAACGGACAAAGTTGACAAATAACTTCTAGAATGAGAAA
TTCAAAAGTATCAATCTTGACAGCAAGAGCTTCGAGTTTTCTAGGTTTTTAGTTGATATA
ACTGTACTTTATGATCTTGACATTAATGTACTTTCAAGTCAAAACAATGAAACACAGGCT
GTGTAATAACTTGTATAAATAGATCTTTGAAGGTTTTGCTTTTCTTCCGTGTATCTCTAA
TAAATCAATGTAGAGTCTTCAGTTTTTGTTTGTTTGTACCTGTCTTCAGTTTTTGTTTGT
TTGTACCTTTCAAACCATCTCAAGGGCAAGTATAAAAGATTTGAAAGTTTGTGTTTCTTT
TTACAATATAGGTGGGAGCTGGTTGCAGTTTAGTAGTCCACAAGCATACGGAAGTAGTAG
AACCACCAACAGTGGCATTAGTATTAGTTGGCCTGACAACGACAATCAACGGTTGCATTC
TAGCCTGAAAAAGGCTTTCAATGGAACAGATAAAGAATTCCCATTCTTGTCAGACACCAA
CTCTAGAAAGGGCATGTACCGGAACCCAGAAGCCGCAATCTCCCAAAAACTTGTCAACTC
CAAAAGCACCTATGCAAGCAATTGCAGTAACGTCACTGTATCTGATAAATTGACACACTT
GGAAGAATCCACGTGTGCTCTCTCTCTTCTGTCAACAAACCAAATACAAGTGGCAAGAAC
CATTCTGAGCCCCTCGTCATACCAGCTGGATACGTTCCATCAAAGTCAGCCTACAGGCAC
CAATCTGCAATTTAATGAAATGTACCCATACTCATATCCAAGAGTTATGGACGATAAACA
AATTGGTGCAGTTGTAACTCATTATGGCAGCAATATCTTTGATTGCAGCATCAGTGGAAT
ATCACCTGTGTTCCAACGAGCTGTATGA
>NinSBP07
ATGGTGATTCCAATTAGGCCTCTTTCTTTTTCTCAGAGCGCATTGGACAAAGACTTCTTC
ACGGAGTATGGACAGGCAAACAGATACCATATTCAGGAAGTTGTCGGCAAAGGTAGCTAT
GGTGTTGTGGGTGCTGCAACTGATACCCATGCCGGAGAAAAGGTAGCAATCAAGAAGATC
CATGATGTCTTCGAGCATGTCTCCAATGCTACAAGAATTTTAAGGGAAATCAAGCTGGTT
CGATTGCTCCGACATCCAGATATTGTAGAAATAAAGCATATTATGCTGCCTCCTTCTCGA
AGAGAGTTCAAGGACATCTATGTCGTTTTTGAATTAATGGAGTCTGATCTTCACCAAGTA
ATTAAGGCAAATGATGATCTTACACCTGAACATTATCAGTTTTTCTTGTACCAACTTCTA
CGTGGCCTGAACTATATACACTCAGGTAAGAATTTCATCACTTATTTCATATTAATCCTT
TTGTTTGCTAATTTTCTATCAACCCTTTTAGTTATTATTCTCAAATTATCATCTACTAAT
TTCTGTATACATATTATATCCTCACAGCCAACGTGTTTCATCGTGATTTAAAGCCAAAGA
ATATCCTTGCTAATGCTGACTGTAAGTTGAAGATTTGTGATTTCGGGCTTGCTCGTGTAT
CATTTAACGATGCCCCATCTGCTATATTCTCGACGGTACTTCTATATCTTACGGAGCTTC
TAGAGTTACTATATTTCAGTAGTGTCCAGGAATGAATCTTGTAGGCTTCTTAACTAATTT
TCTAATCATTGGTTATGTAACTATTCAAGGACTATGTGGCAACTCGGTGGTATCGTGCTC
CAGAACTCTGTGGGTCCTTCTTCTCCAAGGTAAGCTGGATTTCATATTAGTAATTCAAGA
CATGAATTTCCTTTGAACTAAATTCACACACATATATATATATATATATATATATATATA
TATATATAGGATTGGGTTCTATGGAGTACTCCTTAAATTGGAGTACTTAAAGTACACATA
GTGTTCGGCTTGCAGAACATACTATTTTTAACTAGTATAAATATCACAAAATAATATGTT
CTGCAAGCACCACACTATGTGTACTCCAAATACTCCAATTTAAGGAGTACTCCACTGAAC
CCACCCCATATATATATATATATATATATATATATATATATATATATATATATATATATA
TATATGAATGAAACTGTTGTGTAAATCTTGCATTGATATGTGGTTATTGATACGAGAGAT
AATTTAAACATCTCGACATAACAATGTCGAGTTGGCGCCTTTATTAATAATACTCTGGAC
TTGTTCTAGTGTCACGTCTCCTATGCATTAATAAATGAAGTACCCCATGCACAATATTGG
ATTTGGTTCGAACCAGAATAGGAATTGGATGCGAGATGCCAACTTCAAGCGATTTGTTGC
CGTTCACAGAAAACTAGCATCTTTGCTTCATACCGCTTCCCAAAGAAGTATGACGTGAAA
CTTTTTCCTTGAGATATAAGTCGGGGATAGGTACCCTTTACATGTGAAACTCAAGATTCA
TAATGGATGTGTTATTCTTTGGTGAAAGAACTATTAATTGATTTTTAAGTGGATAGTAAG
TGGGTTAAAATAGTTAACGTTTCTATGAACATTGAAATTTCCCTTAAATTTAAGTGCCTT
TATGTCTTGCCAGTTTTTATATGCTTTTCAAGCATGGAAGATGATAATAATTTTTAGGTT
TATACTGTACATTTAGATAATTATAGAAGTGAAAAGGGGAGATGCCTTGGTGGGTATACA
AGTTTGTGGCATCTAAGAGAATATAATGATCTCTCATAGTCGCAGTGTTTGTTCGTGAAG
ATTTAACTGTATTGATTTAGAAATGTAATAAAAGTAGGACAACCTATATTTTTCCTATGA
TTAAAGAATTAAAAGCTGAACGTCGGGGAATAAGTGAATATGTTTTCCAAATAATATATA
TACAGGACAACTTAATTTCTGCTTTATGAAGCATGTTTTCCCAGAATCACCTGATCTCAA
ATAGAAGGAGATCTATAAAAAAAATCGCATACGTATGTTACTATGTAAACTACCTAGGAA
CCATACCTTCCACGATCCATCATAATTAGTGCCAAATGATAAGGACAGGCGGGATTACTC
AGCATCATGTAAAAAAAATCCATTCGGCGGACCGGCGCATGGGTTCTCTAAAAACAGTTT
TGGATGGATATGCAATTTTAGTAATTCCTGCTAAAGGGTCAATTTCCTCATGGTCTTCAA
ATTTGATTTTTGGTGTAGCCATTTAAGTTTCTCTCTACTACTGTTCTTTTTATGTTGAGA
GGTATATATTTGGGTATGGGACGTCATCTTTAGGAGGACTGCAATGCCGGTTCTAGGAAT
TCAGAGGCCTAAAGCGGATTTTAAAATCGGGGTCTTTTAAAACTAAAATATTAGTTTTAT
ATGTTCATAATTTATTTTTCTAGGTATTTATGTAAAACCAATAATTAATTTCTTGAAGTA
AGTTTTTTCAAATGAGATATGTAACTAACTCATTCGATATTATTAATAATATAGAAACCC
ATAGAGATTTTGAGGCCTTGAAAAATTGGGGGCCTAAGGCGGTCGCCTATTTGGCCTAAT
GGAAGGGCCGACCCTAAGGAGGAGCTGGAATAGAAGAGACTTTGTGTAATGTTTTTTTCC
TTGTTTGGTCCTCCATCTTTGCTGATATGTTTTTTTTAATTATTTTAAGCTTTCTTTGTA
CAATAAGGTTACTTGGTTTAGGTTTGTCTTAGAATCGCAACACAAGGGTGGACTGAAAAG
AAGGTTTCACTCCCTGATTCTTTGACTATCTTGAGTTCCTGCTCTTAACCCCAGCTCGAC
CTTGGTGTTGTTCTAGTAATATATTTAGAACCTTCGCTTGCTTAATAGTTTCGTAGTCAG
CTGTCAGCACTATGGCCACTTAATTAAATTCTCCTAGATGTGAGAACTCAAATCACCTCC
TTCTATAAGCATAGTTGTTGAAGACAGAACTTGAAAGGTCTGTTCTTGTAAGTAGTAAGA
AATCATGGATGTTGAGCTTGTTAAGGACAAAAGAAACCGTGATATAATTTATCTGAGAAA
GAGGGTCTCAGATTAGAAAGCCAAAAACGAATTACAGAGAAAGTTCTTTGTATTAAAGTT
GGCAATCTCTTAAGAAAAGTTAAAGAGAGAGAAAATGAAATTAGAAGAATCAAATGCAAA
AGAAAAATTATTGTTTAAAAGTTCTAACTTGGAGAATAATTAAAGAATTTGGTGGGAGTG
AGGCACAGATACCCTACAAGTAGAAATATTTAAAAACATGTTGTATGGAAAAGTGAAACT
TGTCTGCCCTTGTTCCTCAATTGGTAGAAACTTTGTAAATAATTCTGCTATGTTACGAAT
GTTATTTATCTCTTTTCCATGTTAACTTGTGTATTGGGCAATTGCATGAAGAAACGTTAC
TACAACGTATTACAGGGTTTGCTATAACACTTTAAAACTAAAATATGGATTGCTTATATG
TTTCCTTTTGCAGTATACTCCTGCAATTGATATGTGGAGCATTGGATGCATATTTGCAGC
TGGATCCCTAGCGATCACAAGAGCGGAAAGATCATGGCATCCCTCATGAGAGGGACCAAT
GAATCCCTTTGAGATTACCTCGCTCGGTTCAGAAGTGAAGTGTCGGAGATCCCCAACCTC
ATAGATGAGCTCGCGGAATTTTTTGACAAGAATCCAAGGAGTCTTCAAGCCGCGCTCCAG
ATCCTGAAACACCGTCTCACGTTACAAGAAGCAGCCTACACCCCCGTGCCAAAATGGGAT
AAAACCCAACTTACCACTAAATGGACAGAAAAGAAACCAGAAACCATAACCACGAGGTCT
GAGGTCACGATACCCTGGAATCAAGAGAGGTACAATAGCAAAGCCTATGGCGGCAATTGG
CAGCCTAAAGTCAGATAAGAGGACTTCACCAAATTAAACACCGATAAAGTCACAATACTT
GCCATCATGAAAATCGAGCCAGGAAGCCCCCGAGGCCCATGAACCCAAATAGGCCTCTCA
GTTCAAGGTACTCGTGGTAGACTATCACGAGGATATGGGGCACACTACTGAGCGATGCTT
CCAGCTAAAAAATCTCAATGAAGATAGGATACAAAGGGGACACTTCGCTCACTTCATCGA
CAGTGGTCAGCACGTGCCAACGGAGGACGACCAACTAGCAAACGACCGAATAATCGACGT
CATCTCCGGAGGACATGCGTGTGGAGGAATCTCTAACTCGAAAAAAATCATACATTTGAG
AAGTTCTCCACATAAGTCCAACCAACCCCCCCCCCCGAAAAGGCTGAGGTAAACACCATC
TCCGGTAATTTCATTTTCAGACGAAGACTACGCTCCAGATTCATCGAAGACAACAAAAAT
TGGTTGCAACATTGTAAAGAAGATCCTGGTGGACAATTGTAGTTCAGTAGACGTTCTATA
CCACAACACCTTTGCCAAAATGGACCTCGGGGACAAAAAATTGTCAGAAACCAAGGACAC
TCCCTTGTTTGGATTCACAGGCAACGAGGTGCACGTCGTGGGAACCATCGATCCTCCAGG
TCCTGTTCGGAAGTTCATTGTCAGACGTGGCATGTTGTCAAATTCTATGTCGTCCACGCG
GACGCAAGTTATAATGCAATCTTAGGATGAACTACTCTCACCGCCTTAAAGCCATAACCT
CTATACCCCACCTCAAAATGAAATTCCCCACAGAGTTCGGCATCGGGGAAATAAGTAGAG
ACCAGATTACATCTAGACAATGTTATCTCAGCACCGTCCTAACCTAGAAAAAGCACCTCG
AGACTACCTCGATAAGCATCATTGTCGAGATGGATCCAAAAGATCCGTGGGGCACGACCA
AACAACCAAACTGTCTTCCTTATGGGAAAACTAAAAATGTGTGTATCAATCATGTCAATA
AAGAAAAGACGGTCAAAATAGGCAAAGACCTCGACGACTCTCTACGCCAATAAATAATAG
ATCTTCTTAGGAGCTAAGTTGATATATTCGTCTAGGATCCCAAAGACATGCCGGGCATCC
CTGCTACCATAGCTCGTCATACTCTCAATGTAGACCCAAAAGTAAACCTTGTTCGCCAAA
AGAAGAGGAATTTTTTCGATGAGAAACAAGAGGCAATTGATTCTGAAATTACCAAGCTCC
TCGACGCTGGCTTCATTGAAGAGACACAGTTCCCCCAATGGTTGGCCAACGCGGTCTTAG
TATAAAAGAGCAACGGAAAATGGCGCATGTGTATTGATTACTCGGACCTCAATCGAGCTT
GTCCAAAAGATTATTACCCGCTTCCCAACATCAATCAACTCATCGATTCGACATCAAGCC
ACGTCTTGTTCATGGACGCCTTTTCGGGGTATAATCAAATTATGATGAATGAAGATGACA
TACCTAAAATGCCTTTATAACTCATAAGGGCATTTTCGGATATCGAGTCATGCCCTTCGG
GCTCATTAATGCGGGCACAACATTTCAAAGGATGATGGACAAGATCTTTGTCCCCCAAGA
TCGGAAGGAACATGCAAATTTATGTAGATGACATGATCGTTAAATCCTTAAAAGCCTCAA
ACCACGTCAACGACCTTCACGAAAGCTTTGAAAGATTTAGGCGTCACCGAATGCGCCTCA
ACCCGTTAAAGGGTGCCTTCGGTCTCCCTTCTGGAAAATTCTTGGGGTTTTTATTGACTC
AATGGGGCATCGAGGCAGATCCCGCGCGACCAAATAAAAGAAATCCAAGATATGGCACCT
CTTAGGTCCTTAAAAGAGGTACAAACCTTCACCGACTGTATAGTCGTGCTCCGCCATTTC
ATATCCAACTCCGCAGAGAGGTGTATCCCATTTTTTAAATCTATTAAAGAGGTGACAACG
ACAGGAAAATTTAATTTGACACCCTAATGCCGGAGAACTTAGACGAACTCAAAAAATACC
TTACGTCGCCTCCTATATTGTGCAAGCCCACGCCCGAAGAGCCCTTCTTTCTCTACCTCT
CCACCTCAGATATGACAGTCGCAGGGTCCTTGTTAAAAATGAAATGAAAGATCATTGCAA
AAACCTATTTATTATATTAGCCACCTCCGAGATGCTGAAACGAGATACCCACGAATTGAA
AAGATAATCTATACCCTTGTCGTGACCAGTCGAAAGCTCCGACAATACTTCAGTCACGAA
AAATAATAATGTATACGTCATATCCTTTAAAGAAGGTCCTACATCGCCCCAACATGACGG
GGGGAGGCTAGCCTCGTGGACAATCGAACTCGGGCAATTCAGTCTGGAATATAAACCTCA
CGCCGCGACCAAATCTCAAGTCCTCTCATATTTTGTCTCGGAATGCAATTACCATAAAGA
AATCAAGGAAACATATCCTCTAACTGATTCCGACACAACGGCAAAACCATGGATCCTCTA
TATAGATGGATCATCTACCAGTGAGACTAGTGGAGCCGGGATAATCTTGATCAATCCCGA
GAACTTTAGGGTATATACATATATATATACACCAGGCCATATATATATATATATATATAA
TCAGTATATATAATTCGTTAATACAAATTTGTGACATAGGGCTTTTGTAATACAAGTTTA
GACGAAGAACTATGCAAGAGGAATTAAAAGAAACATTAGAGATAATGGAGAAATTATAAT
TTGAGTTCAAGAACCCTAGTTCATATATATTATTTACATGATTGTACATCTACATGTACT
CGTTGCTGACTTGTTCTGCTGGTGTGAATTGTTGAGAGTATTAAAACGTCTACGTCATGT
CCTTGTCAGATTTTTCCGTCATAAACGTCAAAGTCAACTCACGTTCTGTTAGTCAACTAG
CGGAAGTGTCATTACTGGCGACTTTAATGTACTAAGTGAGCCCCCGATAACTACAATGAA
CGATTTGATACTTGTCCCTGACTTCAGTGACCATATTGATACTTAACCCAAACTATAACT
GTACAAGGTAAGACTCATGGTGGGAGATTGACGAGTAGGCCTAGGGTTCAAAGGCTCCAA
GTCGTCATAAGTTTTTTTCAATTCAGAATGATGGTCGCTTACAGTCTTAGAGGATGAAGA
CTAATTTTGACTAGATTATCTCCGCTCCCCATTTAAGATCGCCATTTAAGATGATCCAAT
TATGATATTCAAAAAGAAGAAGAAAAAACAACAACACGAAAAGAAAAAACGTACTTGAAT
AAGACGACAATCGCCGTAGAAAGTGCGACTTTTGATGACCAAAACGAGATGGTGGCAGTA
GAAAGTCACACACATATATATATATATATATATATATATATATATACGTCTCAGAAAGAA
TGGAATAATCAGGAGAAACCGTTCAATGCTCCCTTTCACGTCGTTTCCCAAGAAAAACTC
TTTGCATTATTTGCAAACTGTTCCAATTTTCAAAATACTTTCTTTTCTTTCTGTTTTCCT
ACAAAACACTGGAAACTCCCATTTCGGGCCATATACGCAAAAGCCCAATTCCAGATCTAA
AGATCTACACTTTTTTGGGAGGGGGACAAATGTTGGGCCTTCGTACAATCAAGCCCCATG
ACAAGCCCAATAACCAAACATTAAGCCCACCGAATAGCAAAGAAGCCACATTAAGAAACT
CACGTGACCATAACAGATGGCAAGTTGTCTTAGGTAAGGTCTTCGTAAATATATCAGCAA
GTTGTTCACTTGTATCCACTTTAATGAGATCAATCTCTTCTTCTTTCATAGCAGCTTCCC
AATTTGGATTTCCTTTAGCATCTTGATATGATGATGATTTACATTCATCAAATGGGCCAG
CAAAGAAACATTCGATAATTTTATCACAATCAGCTCCTATAGTATAGTCCTTGTACCTTT
CATTTCCTTCTACGCATTCTTTGTGATCTTCGAGGCGGCTGGTCACTTACTTGAGTTCCA
TCATTTGCTTCATGTCACTTTCATTTGTAGAAGGATTGCGTGGAACAAAGATATGTCTTC
TGGACTTGGTGGATCATTTTTATTGTTGGATGGATCTTCAAGTTGTGTTAATAAATATGA
TTGGTGTAGAATTAAATATAATATAGAGGTTAATGAAAACATATAATATGAAATAAAAAA
AGAGTAATATATTACTTATTTATTTCTATTTAGTAAAATATTGGTATAATAAATAAAACC
AATATAAATCTAAATTAATGCACTACTATTTTTTGACTATCTTTTATATAATCTGTGAGA
TCTTTTTTTATATTATTATTTGGCATTAAATATAGAATAATAGAATATAATTCGTCAATG
ATAAGAAAAAAATATAATTTTTATAAAATTTAAAATTTTAATTAGATATATTATAATAAT
ATAATATAAATTAATTAAATTATTTTGTTATTTATTTGTTAGTTAATATATATTTATTAT
ATCATAAATTTAATATAATTTATATTTAATCAAAATATAATAATTTTTTATAAAATATAC
TGCATACAAATAAATTTATAACGATTAATCGGTTTCAATAGATCGGATGATAAAAACGAT
ATTTAGGACCATGTTCTCAATGGACAACCCATTGCCTTTTTCATTTCTTTTTGGTATTAA
ATTTGCTTTTTAGAGCTGGGTGTGAATCCATATCACTGAATGAGTTGCTGAAGCTGGAAA
ATTAGCTGGGGTTTATCCACTTTTTTACTTCTACTTCAACTGTCTGTAAGTACAATCACT
TTCCCTTTAATCTTTTTCTTTTTGCTGCTAATAAAGAATGTTTCTTGAATCCCATTATCA
TATGGTGTGTATATAATATATATAACATCTGCATAATCTGGGAAGTCTGTCATTCTCATC
CATATTTTGGGTAATCTATGTTTATGTCATCTTGACCAACCCTTTTTGGCTTCTTGACAA
TTCATTTGTGCCAAGTTTAACATGTATATCAAAATTTTAGTACCTGTTTCATGCATATGA
TCACTTTTTATTCAGAAGGTAAGTGTAAAGTTTAGTTTCTATATATCTTTGATCTTTTTC
TTATATGGATGAATAGGTGGTGTTCTTTTCTTAATTTTGCTTATATGGTGAATAGTGAAT
ACACATGTTTTTAATTACAAATATGTATATTAAGGCTTTCTTTCTGATATTTATGTTTGG
ATTCTAGATTCATGATTTGGTCTGATGTTGATATGCTGGTATTATTTACTTTATACAGGA
GAGTGGATATTAAATATTGTATCTTTGCGCATCGGAATGGATTGGGTAGTTAAAGCATCT
GCTTGGGATGTCGTTGACTTAGGTGAAGAGGACAACTCCCACTTTATTGCCCCAAGTGGA
TCTAATAGCTTATTTGATTTCAATGGAGGAGGTTTGCTAAATGATCTGAGACTAGGTAGA
TTAGGAGGTGTGCAAGATGGAGCCATAGACAAATCAAAGGAGCCAAAGGGGTTAACATCG
CTGCCATTACCTTTAGAATTGAAGAAGACATTTGCAGTAAGTTGCACGGAAAATGTCTTG
TGTTTAGTGGATGGGTGCTCGTCAGACCTCAGTAAGTGCAGGCAGTATCATCGGCGCCAC
AGAGTTTGCGAGAGTCACTCTAAGACCCCTGTTGTGATAATTAAAGGAATAGAGCAAAGG
TTCTGCCAACAATGCAGCAGGTCAGCTGGATTTTTGAGTGCTGAACTAACCCATATTTAT
ACTCTTGTTTCAGTTTTGAGCTTGATTTCATTATAATAGTATTTGAGATTTTTCGTTCTT
GTTTGTTCGATCAAAACAAGTGTGTTTCTTCAATTATTTCATCTACCGGTTATTTATTGT
TATTGTTTCAACTGTGTAAAAGAAATATTTCACAGCATGATTATTTGTTCCCGTGGTTTT
TCACTGATTGAAGACGTTGCCTAAAGCCATTACTGATTCACCTTAGCATGTCCATTTTTT
TATCCTTTCTCTATCTTTCAACTATAGTGTTCCAAGTGGACCAAGTTAATATAAAGAAAG
TTGCAGATCCATATCTTTCTACAATTAGATTGTACAGATTAGTTACATGGCTTCAGTGGA
AGTTAATATGCATAACCTGTGGATGTAATCCGTATGCTAGAGCAGATTGCACGTTAAGCT
GCTATGAGTTTAAACTTTTCTCTACAGTTAGACGTATCCAAATATCATTATTACTATGTA
TGTATCTTTTAAATAGAAATACTTGTAAAGTAAATTTAATATGCTAAAATGTGCAATTGT
TCTTCACTTTAATTGGGTCTTACTTTCTTTAGATCACCCTATAGACTATAGTATCTGTTC
TTCGGTTCTAACTGTGTTCCCTAGTAGCCCAAGTGCCTAACCAATAGAGTCACTCTTGAC
ATGTTTCAAGAGTTTCACCTACTTGATCTATCATTGTAGATTCCATTCTCTTGGGGAGTT
TGATGATGTGAAGAGAAGTTGTAGAAAACGTCTTGATGGTCACAACCGTCGTCGAAGAAA
ACCTCAGCCAGAATCGCTGTACATGAGTTCCCAGGGCTTTCTTTCAGATTACAGAGGTGT
GGTCTTTTACCAACTCCTGCATTTATAATATTCGGCTCATAGTGTAAAATTTTGGGGTTG
AAGTTAATAGCTTGTCCATGTGAAAAATGTTTACCTAGCCTGCCTAAATATAACAAAAAA
AATTGTAGTATATTTCTAAAATAAAAAATGTGATATGCATTTACTATATCTCCAGTCCCA
GTACACCATCTCTAATAACTTCAATGTAGTTTACGATAGACTTTTGCATGTATCAGATTT
TACATCAAAATTGAATTCCAGGATTTTTGCAATCTTTTGTGGAATTGAAAGGCATACTTC
TTAGTGATTTAGGTGGGCATCATTGCAAAAAATGGTTTTCATATTTTCCTTGATCTATTC
CTTATTATCTTCTGGTTCTGAAATTATTGTTTCTTTAGATATAGATAGAAAATGTTTGAA
ATCCATAATCCATCAACTAACCCAACAGTCTACAATAGTATTTACACATTATTGGGAGAG
TTAAAGTAAGGATTATTTACGTTTTAGCCCTAAAAGTTTTCTTTTTTGGATACATAAACC
CTCAAAGTATAAAATCGGACGGTTTAACCCTTAAAATTTGGATTTTTATACGGATCGACC
ATGTGTCAAGTGTCAACCCAGTGATATTTGACAGGGGTATTAGCGGAATTTTCAGTTATT
TTTTAATGATTATTAACAGTGTTGCCCTATAAGTTTGACAATTTGTACACATGAACCCAA
TTTCAGTTCCGACCACCGGAAAGAATGTCGGATGACGAATGGCAATTCTTTTATCCATCC
CAAAGATCCTAAAATCGGACCCATTAACACCTTCATTCATACCGAGTATATCTTCAATCA
ATCGCAAAATTAGTATTACCATTTTGTGCTTCATCCATTAAGAGCCATTAAAACCCTAAT
CTGAAAATCACCTAAAGAGAAGAGAGTGAAATCATTTTTTCCGATATTAGCCTTGACTAA
TATCGGTTTTATAGCTACTTGAACCGATATGGACGAAAACAGGGTTAAACCGTACAAAAG
CCAAACTTGAAAGGTTAAACCGTACGTTTTTAAACTTTAAGGGTTTATGTGTCCAAAAAA
GTAAACTTTTAGGGCTAAAAAGTAAATAACCTTTAAAGTAATGTCATTAATTCACTAGGT
TTTGTAAGGCAACACAGTGATGTTTTCAATTGCTTTTTCTACAAGTGAGAAATCTAACAT
CATAATGAAGGAATCATAAAGTATCTGTATCAGGCAAATGTTGGTGAATGATAATTATTA
TTCTGCATACATTATAATAATGCCAAACCTTATAATGAAAATTCTTCCAAGCAAAGGAAA
AGATACAGGCCACAGATATTACTAACAAACATCAGACAGATCTCTCCTCAATGGACAGTT
GACATTAACTTCTAGAGTGGAAGAATCAAAAGTATTAATCTTGACAGCAAGAGCTTCATG
TTTCTTAGGTTTTCTAATGGAACGCTGATTTATGATCTAATATAACTGTAAACTTTTAAG
TTTTAACAATGAAACACTAATTTCCATATATGTGTTCCCCATAGATCTATAGTAAATCAA
TGTAGCATCTTCACTTTTTGTTTTCTTGTACCATTTAAACCATTTCCAAGGAAACGTATA
GGAGAATTTTAAATTCCTGCATCTTTCTACTATTTAGGTGGGAGCTGGTTGCAGTTCAGT
GGTCCACAACCTTACGGAAGTAGTAGATCCACCAACGGTGGCGTTAACATTAGTTGGCAT
GACGGCAATCAACGGCTGCATTCTAGCCTAAAAAAGGTTTTTAGTGGAACAGATAAAGGA
TCCTCATTTTTGAAAGCCACTAATTTTGTAAAGGGCATTTATCGGAACCCAGAAATTTCC
CGAAAACTTGTCAACTCCAATGGCACTTCTGCAAGAAATTACAGTCACCTCAATATACCT
GATAAATTGACACACATGGAAGAATCTAAGTGTGCTCTCTCTCTTCTGTCAACAAACCAA
ACACCAGATGTGAGAACAAATATGAGTCCCTTGTCGGGGCAGCAGGATATGTTTCATCTA
AGTCAGCCTACAGACACCAATCTGCAATTTAATGAACAGTACCCATACTCATATCCAAGA
GTTATGGAGGAGAAATCAATGGGTGCAGTTTTAACACCTGATGGCAGCAACATCTTTGAA
TGCAGCAGTAATGGAATATCACCTTTGTTCTAG
>NinSBP08
ATGGATTGGGTAGTTAAAGCATCTGCTTGGGATGTCGTTGACTTAGGTGAAGAGGACAAC
TCCCACTTTATTGCCCCAAGTGGATCTAATAGCTTATTTGATTTCAATGGAGGAGGTTTG
CTAAATGATCTGAGACTAGGTAGATTAGGAGGTGTGCAAGATGGAGCCATAGACAAACCA
AAGGAGCCAAAGGGGTTAACATCGCTGCCATTACCTTTAGAATTGAAGAAGACATTTGCA
GTAAGTTGCACGGAAAATGTCTTGTGTTTAGTGGATGGGTGCTCGTCAGACCTCAGTAAG
TGCAGGAAGTATCATCGGCGCCACAGAGTTTGCGAGAGTCACTCTAAGACCCCTGTTGTG
ATAATTAAAGGAATAGAGCAAAGGTTCTGCCAACAATGCAGCAGGTCAGCTGGATTTTTG
AGTGCTGAACTAACCCATATTTATACTCTTGTTTCAGTTTTGAGCTTGATTTCATTATAA
TAGTATTTGAGATTTTTCGTTCTTGTTTGTTCGATCAAAACAAGTGTGTTTCTTCAATTA
TTTCATCTACCGGTTATTTATTGTTATTGTTTCAACTGTGTAAAAGAAATATTTCACAGC
ATGATTATTTGTTCCCGTGGTTTTTCACTGATTGAAGACGTTGCCTAAAGCCATTACTGA
TTCACCTTAGCATGTCCATTTTTTTATCCTTTCTCTATCTTTCAACTATAGTGTTCCAAG
TGGACCAAGTTAATATAAAGAAAGTTGCAGATCCATATCTTTCTACAATTAGATTGTACA
GATTAGTTACATGGCTTCAGTGGAAGTTAATATGCATAACCTGTGGATGTAATCCGTATG
CTAGAGCAGATTGCACGTTAAGCTGCTATGAGTTTAAACTTTTCTCTACAGTTAGACGTA
TCCAAATATCATTATTACTATGTATGTATCTTTTAAATAGAAATACTTGTAAAGTAAATT
TAATATGCTAAAATGTGCAATTGTTCTTCACTTTAATTGGGTCTTACTTTCTTTAGATCA
CCCTATAGACTATAGTATCTGTTCTTCGGTTCTAACTGTGTTCCCTAGTAGCCCAAGTGC
CTAACCAATTGAGTCACTCTTGACATGTTTCAAGAGTTTCACCTACTTGATCTATCATTG
TAGATTCCATTCTCTTGGGGAGTTTGATGATGTGAAGAGAAGTTGTAGAAAACGTCTTGA
TGGTCACAACCGTCGTCGAAGAAAACCTCAGCCAGAATCGCTGTACATGAGTTCCCAGGG
CTTTCTTTCAGATTACAGAGGTGTGGTCTTTTACCAACTCCTGCATTTATAATATTCGGC
TCATAGTGTAAAATTTTGGGGTTGAAGTTAATAGCTTGTCCATGTGAAAAATGTTTACCT
AGCCTGCCTAAATATAACAAAAAAAATTGTAGTATATTTCTAAAATAAAAAATGTGATAT
GCATTTACTATATCTCCAGTCCCAGTACCCCATCTCTAATAACTTCAATGTAGTTTACGA
TAGACTTTTGCATGTATCAGATTTTACATCAAAATTGAATTCCAGGATTTTTGCAATCTT
TTGTGGAATTGAAAGGCATACTTCTTAGTTAGTGATTTAGGTGGGCATCATTGCAAAAAA
TGGTTTTCATATTTTCCTTGATCTATTCCTTATTATCTTCTGGTTCTGAAATTATTGTTT
CTTTAGATATAGATAGAAAATGTTTGAAATCCATAATCCATCAACTAACCCAACAGTCTA
CAATAGTATTTACACATTATTGGGAGAGTTAAAGCAAGGATTATTTACGTTTTAGCCCTA
AAAGTTTTCTTTTTTGGATACATAAACCCTCAAAGTATAAAATCGGACGGTTTAACCCTT
AAAATTTGGATTTTTATACGGATCGACCATGTGTCAAGTGTCAACCCAGTGATATTTGAC
AGGGGTATTAGCGGAATTTTCAGTTATTTTTTAATGATTATTAACAGTGTAGCCCTATAA
GTTTGACAATTTGTACACATGAACCCAATTTCAGTTCCGACCACCGGAAAGAATGTCGGA
TGACGAATGGCAATTCTTTTATCCATCCCAAAGATCCTAAAATCGGACCCATTAACACCT
TCATTCATACCGAGTATATCTTCAATCAATCGCAAAATTAGTATTACCATTTTGTGCTTC
ATCCATTAAGAGCCATTAAAACCCTAATCTGAAAATCACCTAAAGAGAAGAGAGTGAAAT
CATTTTTTCCGATATTAGCCTTGACTAATATCGGTTTTATAGCTACTTGAACCGATATGG
ACGAAAACAGGGTTAAACCGTACAAAAGCCAAACTTGAAAGGTTAAACCGTACGTTTTTA
AACTTTAAGGGTTTATGTGTCCAAAAAAGTAAACTTTTAGGGCTAAAAAGTAAATAACCT
TTAAAGTAATGTCATTAATTCACTAGGTTTTGTAAGGCAACACAGTGATGTTTTCAATTG
CTTTTTCTACAAGTGAGAAATCTAACATCATAATGAAGGAATCATAAAGTATCTGTATCA
GGCAAATGTTGGTGAATGATAATTATTATAATGCCAAACCTTATAATGAAAATTCTTCCA
AGCAAAGGAAAAGATACAGGCCACAGATATTACTAACAAACATCAGACAGATCTCTCCTC
AATGGACAGTTGACATTAACTTCTAGAGTGGAAGAATCAAAAGTATTAATCTTGACAGCA
AGAGCTTCATGTTTCTTAGGTTTTCTAATGGAACGCTGATTTATGATCTAATATAACTGT
AAACTTTTAAGTTTTAACAATGAAACACTAATTTTCATATATGTGTGTTCCCCATAGATC
TATAGTAAATCAATGTAGCATCTTCACTTTTTGTTTTCTTGTACCATTTAAACCATTTCC
AAGGAAACGTATAGGAGAATTTTAAATTCCTGCATCTTTCTACTATTTAGGTGGGAGCTG
GTTGCAGTTCAGTGGTCCACAACCTTACGGAAGTAGTAGATCCACCAACGGTGGCGTTAA
CATTAGTTGGCCTGACGGCAATCAACGGCTGCATTCTAGCCTAAAAAAGGTTTTTAGTGG
AACAGATAAAGGATTCTCATTTTTGAAAGCCACTAATTTTGTAAAGGGCATTTATCGGAA
CCCAGAAATTTCCCGAAAACTTGTCAACTCCAATGCCACTTCTGCAAGAAATTACAGTCA
CCTCAATATACCTGATAAATTGACACACATGGAAGAATCTAAGTGTGCTCTCTCTCTTCT
GTCAACAAACCAAACACCAGATGTGAGAACAAATATGAGTCCCTTGTCGGGGCAGCAGGA
TATGTTTCATCTAAGTCAGCCTACAGACACCAATCTGCAATTTAATGAACAGTACCCACA
TATCCAAGAGTTATGGAGGAGAAATCAATGGGTGCAGTTTTAA
>NinSBP09
TGAAATTTGAACTCGAAATTCTTATCGATCAGTTCCGGTTCGTTTACTACTCCACAGCGG
CAAAGCCAGCATTGGCCGTGTGAACTTTATATGTTGATCCCATATTACCTTCTTTCTTCT
TCTTCTTGTTTTGTGACATTTCTCCCTCACACACTAATACACATAGTGTTTGTTTGTTGT
ATAGAGTCCCACACATTTAACATTATGGACAGCTTTCAGTTTTTTCTTTTCAGTCACTGA
CCCACTTTTTTACACACATTCACTTAGTCTAATGTAGTGTGATAGCTTTCCACCTCCCTC
AATGCTTCTGTGTTTCCATTATTGAAGCATAAATCCAACTCTTTTGTTTACCTAATTACC
TACCTTTGCTTCTTCATTCATTTTTTGTTTTAGGCTTTTCTCATTTTCTCCTGCTTTTCT
CAGCCACTCAAACTTTTCTGGTTTCTTGATATTTTTGAAAAACTGAATTTCGACCATATT
TTGGCCTTCAATTATGTGGGGGTTTAAAGTTTCTATGTATTGTTCATGAGGGGCTTTGAG
TTTGATCTTTAGAAAGGTGATATACATAAATACATATATATATATATATTGTGTTTTATA
TAAGTTTGTGTAATGGAGTCTTGGAGTTATGTTTCTGGGGAAAGAGGATTTGTATCTGAA
GATTCTGTTATTGCAAGAGGTAGAAATGGATCAATGGACTGGGAATATAAATCTCCTTTT
TATGGTAGTAGTAATAATAATATTGGATTAGGATCTTCAAGTCAAGAGGCTATTGATAAT
ATGGGAATTCTTGATTTGGGTCATCAAGAAACAATGAGAAAAACTGTGTCTAATGGTTCA
ATTAAGGATGCTTTAGATAACAAGCTTAGTGGTGTAAGAATGTTTAATTCACTTTCAGAA
AATGCCTTTTGGGGAGAAGAGTCTAATTCTAAGCTTTCAAGCTCAATTATGGAATTCAAT
TCTGCAGATTCATCTCTCATTGATTTGAAACTAGGGAGGTTTGATGATCAAAGAGATGCC
CAGAAATTCTCTAGCTCCCGAGTAGCTCCGAATATTTATTCGAATGATTCGTTGCCTGTT
ACGGGGAAGAGAATTCGAGTGGGGGGTTTGAATTCTCTGACCACATATTGCCAGGTTTTT
GGATGCAAGAATGATTTGAGCTCATGTAAAGATTACCACAAGAGGCATAAAGTTTGTGAA
GTTCACTCCAAAACTCCTAAAGTTATTGTTAATGGCATTGAACAAAGATTTTGTCAGCAA
TGCAGCAGGTCAGTTTTGGCCCCCTTTGTTGTTCACTTTTGTACACCAAATTTCCAAGCA
ACCCATAATTAGGAAATACCAAATAATATTGTTTATATACATATATCATATATGTATGTT
TTTGATACTATACTATTAGGATTTAAAGGAAAGTATAAGTAACCTTGAGTGTTCAGTTGC
AGAATCTACTAATTCCTCATTATGTGTAGTCCGTGGACTATTTCACTCTGGGTTGTCAAT
TTTATTGCATACTTCATTCTTTGTCTTGTGAAAGTTAAGTTGCTATATTTATATTCTTCA
AATGTCTATGTTGCAAACTAAAGAAAGTTCAAATAGGCTCAAATTTTCAAATACTTATTT
AATGATTTTACTAACTGCGCATTACATGTAGATTTACTGGACTTCTTGTACTCCTTGGTT
GTTTCTCTAGTAAATTCCACTGTATCTTAAGATTGATATATTTACCAAGCATATAGCAAT
TACATTCTCAGATTATGGTTAGTTGAACTATATATAATTAATATATATCTTCTAAACTGG
TTTTTGTAAAGGGGTCAACATCTACCTTTTAAAGTACTAGCATCATGTTTCTGTGGTAGA
ATAAGTTGGAATAAGCACCTGTGGGTCTTATCTTACAGCTTAGGCTTAGATGGAATATGT
TTCCTCAGTATGCATTCTTGCCTTTTTTACTTAGGTTCCACTTGTTGGTTGAATTTGATG
ATGGTAAGCGTAGCTGCCGGAAACGTCTTGCTGGGCACAACGAGAGGCGCAGGAAACCTC
ACGCGGGTATTCACTCTGGTAGATCTGGGAGGTTGTATCAGACATATAATAATGGTATAG
TAATCTTATATAGAAGTACTTTGTAATCTGCAAATGAACACTGCACCCTCTTCCATTTTT
TTGGTCATAGGCCTTCTTTTCCACTGGTTAATTGAATATAACTGTCTGGTTTGTGAGTTC
TGCTTAATTTCTGCTGTTTTTTGTTATACTGATTTTTCATTCTCAAATGCCTAACTACAC
GATGAAATGTCATAATTATTAATTATAAATTTCTTTTTTTCGCTTCAGTTTATTACCTTT
ATATTTTTTAACCATCTTTGCACTTATTTGCAATCGGAAATTGTGTTCTAAGGATTTCTA
ATTCTGATATTTGCTGAACTGAGGTTCTGCAGTTGGCAGGTTTCAGGAGACGACTGTTCC
AACATCATCTTTCATTCACCAAGATGTACTTGCGGGGTGCCTTTCTCAGCCACAAAAGTA
TGCTACAAACGACTACTGGTCTAGGCATATAAAACTTGAAGAAGCGGATGATTATAGTTC
TCAGTCAGCAATAACCGTTGCAGGTGGAGGGTTCCATCCAAGATCCCCTTTTCCTTCCTA
TGGTTTTGATAAACATTGCCCATCTACCGATAGAAATGGAGTATACCACATATCGGAAAG
CAAATCCAATGAAAACAGTAACTTGTTCCGAAATGCCTCACTAGGAGGTGAAACTTTTAC
TGGTTTCAACTCACCATTGACCGTTCAAGCGCGATCAGGGTTTTCAGACTCTGGTCGTGC
TCTCTCTCTTCTGTCATCTCAATCGCAAACTTCTTCAAGTCATACTTCAGGAATACTCAT
GGCATACCCCTTGATCATCCCAGGCAGCCATGAACACTATAGTGTAACTCAAGTATCAGA
AAAACTCTTAGGAGTGAGCCCACAAGCTTCAAAGAATATAATTTCGAATAAGTTTATTTC
ATCTGGGATGAATTCTGTTGAGAATCACTTGAATCGAATGATCACTACAAGTGGTAGTAA
TGCTGTCGTCAACTATGGGATTGATGGGATGCTTCAGGGATCGGATTACATGAATGGTGG
TAAGGAACACCTTTCTTGTGAAGATGAACCCACTATTGATTTGCTACAGTTGTCATCACA
GCTTCAGCGAGTGGAGGATCAAAGACAATCTCTGCATGAAAAGCCTAGAAATGATTCTTT
CCTGTAGCTTTCTGATCACTTACAGTGTCTATCGAATAAGGTACTCTAGAACACTTTTTA
GATGTGCTAAATCTGGTTGAACTTTTGTGTTCAAGCATTACTTTTTTGAGGTTATCATAA
TAATTATCTCTTCATGATGTATTGATGCAGTTTATAGTATCTCTGACTGGATCACTTTAT
TCTTTGAGAATTTCTTTTCCTTTTATGTCTGATATGGATTATAGAATCATTTGCTCTTTA
TTGCTCACTAAGTTGCTTTTATTAACTTATTTTTATACCAGTAGATACACATATACATAA
AAAGTTATTTCGTGCTTTTCGTATTAAATTTCAAATTTTTGTATAGAAGTTTAAAATAGA
TTAGATATTTATAGTAGGAGAAATTGAACTTGACTTTCTATAGTGTATTTCTGTTTTATA
GTGAAAATTGCAAAGTCGTGCTTTCTTGGCTTGTTGGATATCAACTCTTATGCATAATCA
TATATGTATATGTATGATATGTCTCACAGATCAAAGTTATCGTTTCTGACAGGTGCAAAG
TGCTAAAGCATTTCTTAATGAGGAGAAAAGAAGAAATCAGACTCAGACTTACATAGGATC
TCAGCCTTGAAAGTAGAAGCAGAAACATAGTTGATACCTAATTGTTTCACTTATGCCTGA
TACGATTCTCTTGTGAATGATTTAATCTTGTTCATAATTTCAACATAGGATTTGTTTAAG
ATTGTACCCTTTTATCGACTACATTACTCAATGCTACTGGTGCTCCTTGATTTTTCTG
>NinSBP10
GTTGGTGTCAGTTGAATGTGTAAGAAATGAAGTGGGATACTACTTTGCTCTCTCTATTAT
TATGATATGACCCAAAAGGTAAGGGAGTGAATTGAAATGAATGAACACTAGAGATACACG
CTACCACAATCTTGATTTGAGATGGGTTCATACTCTTCTTCCTCCACTTCTTCTGACTCT
CTAAATGGCTTAAAATTTGGTCAGAAAATTTACTTTGAGGATGTAGTTGTGGGTGGTACT
GTGGGGATTAATCCCACTAAATCTGCTTCTGGTGGGTCTTCTTTATCATCTGGAGATGTA
CCACCAGCTTCTCCGGCTAAGAAAGGAAGGTTTGGTGGTGCTGGTCATGGTGGGCAGCCA
CCTAGATGTCAAGTTGAAGGATGTAAAGTAGATCTGAGTGATGCTAAAGGGTATTATGCC
AGGCATAAAGTTTGTGTTATGCACTCCAAGTCAGGTAAGGTTGTTGTTTCAGGTATTGAG
CAAAGATTTTGCCAGCAGTGTAGCAGGTCAGATTGTCTTGCCCTTTTATACTACTTTCAT
ATAATATTTTTATATTTCTAATATTGTATATGTACACTGCACCTACATGTATATAGTTTT
GTTTCTATAATTGTACATGTTGTTGGGTTATTGTTTCTTGTTGCTTATATTAATTGGCTC
AATTGTAGTTTTGTTAGGGTTCAACATTTTGTAACATTTGTTTGGCTTCATGGTTACACT
TAATACTTGGTATAGTAGACAAAGTGTTTGTATATACTGCTGGTCCTATTTTAGGATGTA
TGTACAATTTATTATGATTTTAATAAGAATTGGTACTGAATTACTGATGTATATGATGTT
ACTTAAGTTTCCTCTTCATAAATGGTTTGACCATTGTTTGTTTGTATGTTTTTAAATTTG
TCATGCATGTGATTAACTATGACTTTGAGTTTGTTTTGCTGCAAATGTGATTCTTTCAAC
TTATACGTGCATATTAATTATGAGATAGAACAAAATTAAGAAATATAGTAGCGATTACAA
TTGGTAGGAATCGAAGGGCATAACTGTTGAATTTGCCTCTGTTATGGGATGATCATTATT
AGTAAAGGTAGAGATTTATTGGTGTGAATAGTAAGAACAGTTGTGGAAGAGGGTTAAATA
TACATGTGTTACAGAACCAGGATGCTTGAAATCAATGCATCCACAAATTATCTCAATGTG
AATTTAAATGCTCATAATGGAGTAGCAACCATTTATGAGTGTGAAAGTGAAAACTTATAA
TGGAGTATTCATGTATTATTGCACTCCCCAGACTGCTAGCCAGCCCTATCAGTGCATCGA
GTTATTGTGCAACAAGGACCCAAAAGTGCATAATGGTTGGTTGATATGGTGTACACAGAC
CCTCTGACCAGATTCTTATTTGGTGCCCCTGTGATCTGTATATGTAAATCCCAAATTTTG
TTCTTATTCCCAATTATTGGTGCCCTGCCTGGGATGGAGTTAAAGACGTAGAGGTAGTTT
ATTTATATTTTTATCGCGATTCTTGGTCTTAATAGCTGTTATCTACACATGGACTGTATG
CTTGGCAAATTTTATTGGGATGCCTTATAAGCTATATGATAAACAACAGGTTTTATGCTT
TTTATTTCTGTTGTACACATGTTCCATTTGCTGCCTCGCTAGTTGCTAATTTCCCAACCT
TATAGCTAAAAGGCCTGTCTATATCTTATTGGGATGTCTTTCAGCCTATAAGGAACAAGC
TTGTCTATGTTTTTTTGTGATGCCTCTCCAACTATATGATAATGACCAGTTGTTTTGTTC
TCCATTCTGTGGAGTTTATAGCTTCTTGGATAATGTGTTTCCAGGTTTCATCATCTGCCT
GAATTTGACCAAGGAAAACGAAGTTGCCGTAGGCGCCTAGCTGGCCATAATGAGCGTCGT
AGGAAGCCTCCTCCTGGATCACTGTTGTCTACGCGCTTCGGAAACCTCTCATCAACCTTA
TATGGTTAGAATTCCACGTCAAAATGTTTCCAAGATATTGACCTTGTGTGTTTAGCTTTC
ATGAAACATGGTTCTTTTCTTTTTTGTTTATTGTTTTGATGAATATAAGCTCAAATATTT
CATGCTCATGATAACAGAAAACAACAGTGGAGCTGGAAGCTCTGTGATGGACTTCACAAC
ATATGCAAGGCCAACTTGGAAAGATCCGTGGACACCAACAAGAGCACTTGAGCAGGTGGC
GGGAAATCAACACTCTGAGTTCGGAAGGTTTCTACCATGGCAAAGCAACTCAGAAAGCCC
TCAGCCTGAGATTCAAGGTTCAGCAAATAGCAACCTCTCTCATGGTCCTGATATTTCTTC
TGGAGGATGTTTCACTGGAGTGTCCGACTCCAGCTGTGCTCTCTCTCTTCTGTCAAGTCA
GCCTTGCAATTCAAAAGGCCAATCTTCAAATCTTGGGTCAAATTACGAACTGGATACTGG
TGGTGTGCACATGGTTCAACCAACATCAGTGCATGCGGCCAACATCAGTCACTTCACTAG
GAGCTCTTGGGATTACAAGGACAACGAAACCGGAAGCAGCTCACTTAATATGCATTCTGA
TCTGGGCCTTCGTCAAATGACACAGCCTGGGAATAGGGTCTACGCTGGGGAGCTGCAACT
AAACCAGCAGCACGGAAGACCATCCACGAATCTTGAGCACTCGAGAACTTACTACTCTTC
TGCCCACAATATGCATTGGTCAGTTTGAGTCTTGGCATGCTGGTGTACCCGATCCTATAT
GTGCCCCTTGTTTGCTTTATATAAGTACTAGTAACTCAAGACTGCGGACTTCTTTCTATC
GTATCTGTTAACAATTTATCTTGTTATCTTTTACCTTGTCCAACTAAAACAATTAAACAG
GGATAAACCTTGTTAAGAAAAATACTGTGTGGCTGGTTATATGATTGTGGTCACTTGGTA
GTGAAGGTGAAAAATTTGCTTTTTATGATTACATCGGCATAATCCGGCAAAGGGGGGACC
TTGTGCGGAGCCCACGTTAGCCCCCAGACGTTGGTCTCTAACTAGAAAAGTAAATGCTTG
AGCTTGGGAAGCTTCTGGTCCAGTGGGTCCGTAAAACTCGCTAGGATCTCCTAGTTTTTG
GAATGCTCCAAATTCTACTTGAGCATCCAAATCTGGGTCAATACCAGCAGGAGTCAGCTG
TCTGCGCGAGTCACCTTCTTCTAGGCTTCGCTGGACGACACGGCATTCTCGTTCAAATAA
ATAGAGGCCGGCCGTACTTGTGATGGTTCCCAAGGATCCAATATGACCACGTTTAGAGAT
TTTGTTAATAATTTATGGCTATTAAAGACTAAATAGACAAGTATTGACTTCAAAAGCTAG
TACTTGGATTTAGTAAACCCTTGGCGTGGCTCGACTGTATGAG
>NinSBP11
ATGGACTGGAATTTGAAGACACCTTCTTGGGATTATAATGTTTATGAACAAGAAACCATT
CCAAACATTGTGGAATTTGGAGGGTCTAGTAGCTATTCCGGACAGGGGACTAGAGGGGAT
TCTTCGGTTGATTCGAAGCTCGGTCACTTGGTTGAAGGAGACAGTTTAAATGTTCCCAAA
ATGATGTTATCACCTTCAGGCTCATCTAAGAGGGCACGGCCACGACAACTTAACAATGGA
GTTCAAACTGCAATGTGTCTTGTAGACGGGTGCAATGCAGACCTTAGCAACTGCAGGGAA
TATCATAGGCGGCACAAGGTCTGCGAAGCTCACTCCAAGACTCCAGAAGTTCAAATCAAT
GGTCACAAGCAGCGCTTCTGTCAGCAGTGCAGCAGGTATGATTAATTCAACATTGTTATA
TAGAAGTTTTGATCTTTGGTACTAGTAGTTTTGATTGAAATTGTGATTAGTGTGAGGTTA
GTTTTTGTTTTCACATTTGGTACTACTCCATGGAGCCTTACTTATGATGAATTAGTTCAG
CTTTGCTGAAAACTAATCTCTTTTCACATACAGCATTGAAGTTAATGATTTTTCTCGTGT
TTTTTCATTAAAGGCTACATTATGTCTCAGTTTATATTATGGCTCAGCACTTCTGAACAC
ATTATGTCTCAGTTTAGATTTTGTTTTACTAAATCATCAGACATACTATCTTATCTAGTG
AAGAAAACAGGATTTTCAGTTCATGGTAATTAAGGTTTGTTTTGCTCAATGTTTCCCTAT
ATATCATGCATCAGGGTATTTATCATAACTTATTGTCATGTATACATAGACCATCTGTCC
TATCCTGCGTTTAGTCCTCAACTTTGGCGATGTTTTTTAATCAGCCTAAAGGCTCTCAAT
TGTTTCACATCTTGTAGGTTCCATTCACTGGAGGAGTTTGATGAGGGAAAGAGAAGCTGC
AGGAAAAGACTGGATGGACATAATCGTCGAAGAAGGAAGCCGCAACCAGAGCCTCTCTCA
CATGCTGGAAGCTTTTTCCCCAGTCATCAAGGTTTCTGTACAAGTGTTTCTAATTATTAG
AATTTAATTTAGAAATGCTCTAAATCTTATGTGCATCAGTAAGATAAAGAAATTAATAAT
TAAGGGAATAAATAGGCCTGATGACTGAACGGTTTAACCAATAGAAATACCTCAGGTTTC
TTAAAATCCCTTAATAAGTATTTAATTCCTGTGGTATGTATTCTTCGATCCTTTTGGATC
TCCGAGGATAAATAATAGAGGATAGAATTGCTTGCTGGTAGCTACTTGTGTAATATGCTA
TGTTGCTTCATACCAAGGTGGGGTTTAAAGTTCCTGCTAGCGAGATATGTTAGTTTGTTT
TTAGCAAAAAGGATTCTATTGCTTCACAAATTTTAACCATCTTCTTCTAATTTCAAAACT
GTGATAGTCTCTTTGGAGTTCTGAGTTTTCTGACCGTGGTTTGTGATGTTTATATTTATA
GCTAATCATGCAAGACGGAATCATGTCAAAGTCATTGACCTGAAAATAATCTAGAAACAT
TTAAGCCTTGGTAATTTTTTTTAATTTCATATGCTGCTCAATGCTACATTAGAAGTAGTA
GTTGGAGCTTATAAAAGAAAGGAAAGGAACATACTCAGTATATCCCGCTTAGAGCGGGGG
TGTGAGGAGGGTAAGATGTACGCAGCCTTACCCCTACTCAAGAGAGTAGAGAGGCTGTTT
TCAGAAAAGACCCCCGGCATACCGGATAAGGATTCGAATCCATGATCTCTCATAGGTTAG
AGATAGACCTTTACCACTAGGTTATCTCGTAATCCTCTGGAGCTTATACTATACGGTTAA
TTGAACTGATTGTTAGATGAGAAGAGTTCTTTTTGATAGACTGTATGGACACTCTTTTTT
CTGAGTCTATAACAAAGTTGATAAAAATATTTTGTATTCATTATATATCTATTTGTTTCA
GGAACCAGAATGTTTCAATTTTACAATCCTCAAGCCGATCCAACTACTATGGCAAACCCA
ATCTGGGCAGGTATGGTCAAAACCGAGCAAGATACTAAGCTTTATAACCATCACTCACAT
TCACCCTTGCCTGAAAAACACACTTCATATCCCGAATACTCTTTAAGTCTCGACAAAAGA
GAAAAGCAACACAGCTTCGTAAACAACACTAATCTTGTGCTGAGCAACCAATCAGCTGCA
GAACCTTCTGTATGCCAACCGCTTCTCAACAACATTGCTTCTGCAGCAAGTGGCGGTGCC
AGCAGCAGAATGTTCTATGATGGGTTTTCAACTCGAGTCGTCCACTCGGATTGTGCTCTC
TCTCTTCTGTCATCATCATCAACGCAAACAAATAATATGGGTTCAAGTCTTGCGTTGCAG
CCCAATTCGATCTCTGTAGCACATCCTCTAGATTCAGGTCTACATTATAACAGTCAGGGG
CCAATGCTCGTTCCTAATGTTAGTGATGCGGATGTCAATTGTTTGGAAATGTTCCAGGCA
CCTCATGCCTCTCGTGGTAATAACACTCCTCAAACACTTCCTTTCTATTGGGAATAG
>NinSBP12
ATGGAAATCAGCAAGCAGGAAGGGAGTAAGCGCAAGAAGGAGAGGACCAATAGAGCAACA
AAAGATGAAGACGAAGATGAATCGGAAGATGATAACAAGAAGAAAAAAGTACCGACTTAC
TCCAGGAAAGAATCCGGTGGAGGGTCAACGCAAGCTTGTTGCCAGGTTGAGTACTGCACG
GCAGATATGTGTAATGCTAAGTCATACCACCGCAGGCACAAAGTATGTGAATTTCATGCA
AAAGCACCGGATGTTCTGATTGCTGGACTTCCTCAGCGTTTCTGTCAGCAATGCAGCAGG
TCTCCTAGTTCTCAAAATTGATCTGAAATTCAAATATAACATATAGACTAATTTTGTTAG
ATATATTATTTGATGTTACTTAGATAGTATCATACACCTATTGATAACAAACAAGACAGC
ATATCCCACATGAAGCACATAGATGAAAGCAAGGGTCGTTACTTAGAAGATCATATGAGT
ATTTTGGTAAACTATAAGATCCTTTTAGTGGCTTCTACTAACTTAACACCTTATGGATAG
GGAAGAGTTAGTGATCTAAAATAGTGTCTGAGCTCAGGTTTAGGAGGGGTTTCAAGTTCA
CAGCCTCCCCCTTAGTGGGGTTTGAGTAGAGTTGGTAATTTAACATATTTCACTTCTAGA
ACCTATTCTGTAAAATAAAGGGCCAAGGCATAATTATGCGAATAAGAAAATGATCACTAG
CAAAAACTGACAGCATAGTTGTGTTCACATAAATCAAAGATTTGCCTATGTAAAGTATGC
TAAATTTCAATCTGTGCATATCAGTATAATACGAATTAAACCAACGATGATTGTAGGAAA
CCGTCAAGCATCTTTCATCACCTGAGTGTTTTTTTTTGTTGCTAATTTCATCACCTGAGT
TTCTTAGTGATCTTTCATCATTTTTCTTAGTTATAGTTCAGATATTACAAGAACAAACTG
TTCTTCAACTAGTAACACGGAATACTTCTCAGACTCACAATGGTAATTAATGAGATTACA
CAACAAGTTAAGTTAATCAGAAATAATACGGGTAGTTTTTCCCATGCTTGATTTTTGCTT
ATGTACTTGGTGCTCGCAGGTTCCATGAGCTACCAGAGTTTGATGATTCCAAAAGGAGTT
GCCGCAGGCATTTGCTAGGACATAACCAACGTCGCCGCAAGGTTTCATATGATTTCCCAG
AAGAGGGATGA
>NinSBP13
GAGAAATCTGCAATCTTTTATTAAGTTAAATGTGTAGAGTGGACGCGTGCAGAGAGGGAG
TAAAAGAACAAAGTTGAATAAGATGGAAGAAATAGTAAGCCGCCCCGTGGCTGTGGTCCT
GACTAGTTTCTTATAATTTTCTTCAACTTGTCCTAACTATGATCCCGTTTGGCTAACCTG
ATAAGTAACTTATATCTTATGTCGATCGTCATTATGTCTTTTTCACATTACTTATTAAAC
ATTTGTATCCATCTATTAACTTCTCAACCCGAACTACATAAACAAGCTACATGATGATGA
CTTCTAATAATCACAGCAAGCCTGGCGATAATAAACCACCATCAATCAAGCTTCAGTTCA
ACAAAGTTGACGAAGAAGAAGTAGACGGTGTTTCGGGTCTTGGTTTTGAGAAAGGAAGTA
GTAGAAAGAAAAGAGCAGCAGTGATAAATGCTGCCTATGGTACTGTGGCACCACGGCGAT
GTCAGGTGGAGAGTTGCTGTGTTGATCTATCTAATGAGAGGTATTACCGCCGACATAGAG
TATGTCAACTTCATGCTAAGGCTCTCGTCGTCGTTCTCGCTGGAAATCAGCAGCGTTTTT
GTCAGCAATGTAGCAGGTTTGTCCTACCACTAAAACCCCTTAAACCTTTATGTTGCGGTC
CCTTTTTTGTAATGCAAGCGTGATTTTGGCAAAGACCCTTACTCTCACAGTCATAGAAAG
ATAATATAGGTATCCATTAAGCTGCAATGCTAGCGAATCATGATTCATGATGCTGTCTTA
ATTTATTTGATTTCGATTTTGTAATGGATTGCTAGTGTGGTTTAAAGGGTAAAAAAAAAT
AAGAAAAAAAATCTAATATCAAGAGATTATGGCCCTGTTTGGCTTAACTTTTGTAAAGAA
AATAAGCACTTTTTTTTGGAAAAAATTTTGCATTTACAATTTTTTTTTTAGAAATAAGTA
TTTAATGTATGTTTGAGATTTCAGAAGTTGAAAAAAAAAAGTACTTTTTTTCAGAAAAAA
GTAGGTATTTCTAACTTTTTTTCAAAAATAAGTTACTTATTTCTGAAAAATAAGGTAAGC
CAAACAGGGCCTATAATCCATTTCCAGAATACTGTAACCACGTGACTCGTGTTTTTTTTT
TGCTAAGTTGACTCATATTTTCACTAGTCACTATTTCTACAATAATCTTCTACCGAGCTA
CTTATATGCACATCTTAATCCTAGTATAATAGTTACACACCTTATACTCAATGCAAGGTA
TATTGTACAATTCCGTATAGCTCGGACGTAGTCAGGAATTAGTGTTAGTTCAACTATATC
AGCTACGATGTGCAAATAAGTAGCACTCTCTGATTGTAATCCAGTGCCTAAAAGTTATGA
CAGTGCCTCCAATTTAGGTTTCATGAACTAACAGAGTTTGACAATGCAAAGAGAAGTTGC
CGCAGACGCTTGGCCGGACATAATGAGCGACGCCGCAAATGCTCATCTGAAACTCACAAA
GAAGCTTCAAGTTCTCAGTTGAAAGGCATTGAACATAGACTGCAGGCTGATGAAAGAGGA
TCACCTCTTCCAGGAAAATCATCTTCTGACAAATATTTCCGCATCTGTTGACAACACATA
TGCTTGCTCTCTTCTGTCATCCCATGACATAGCATCAGTTTAAATACCATCTTAGTTTTT
TCGTCGGATGAATGCTATTTGTCTTGCAGTTAAGTTTGTGTCTCTTATAATATGGGTGTT
TGTGTTTCTAACAACACACTGACTCAAGAAGTTCAAGCTTTATTCCGTTGGTAAATTTAT
AGTTCACCCAATACAATCACAAACTTGTTGACAACATGATTGTGTAATATGTCTCTTTTT
AAGAAGTACACCCACTGATTACTATGACCCTGGTCCCTAGCAAAGCTATCATGATTCACA
TATAAGCCAAGCGAAAGCACTACATGAACACTTACTGGCACAATAGATTACAAATTACGA
AATACTAGACACTGAGATTTCATAAACAGGTAGGGTTAAGACGCTTGAGGGAACTAGCTA
GCAAGGATCAGCTGAACTTCACAACAAAGCCACAAATGTCACTAGTGCTCTTCCTTGCAA
GTGCTTGATTGATGTGCTTTGATGCTGAATGAGCACATTTTATGTGCTTAAT
>NinSBP14
ATGGAGAATTCAATTAAGAAAGAAGAAGAAGACATGGAGGAAGGGCATGATTTTTCTGGG
AATGACAAGAAGAAGAGAGGCAGCAATGGTGCGAAAAAATTAGGAAACAATAGTAGTACT
ATTGTCACCGGTGGTGGTTCGGGGAGTCCGATGCGGTGCTGTCAAGCAGAGAGGTGCAGT
GCGGATTTGAATGATGCTAAGCAGTACCATAAGAGGCACAAAGTTTGTGAGTACCATGCA
AAGGCTCAGGTTGTCGTTGTTGCCGGAGTTGGCCAGCGTTTTTGCCAGCAATGTAGCAGG
TTTGCAGATAATATATATGTGTACAAATAAATATGTAGGGATTTTCTTTTGCATAGGCTT
TAATTTTGTGAAAATATATTATTAGTCTGCATATGTGTGCTATTAGTTAAACTTGATCTA
TATGCATGCTTGATAGGTTTTAAGAAAGTACTTGTAAATTTAAAGCTGTAAGTTTGATAG
ATATTGCAGGTGACCATGTGTATGCGAGGCTGCCAATCCCAACATGGTTTGCTTGTAGTT
TCTTACGTTTATTCATTCTAAATATATATATATATATATATATACTAAGTATCTCATCAT
TTAGTAGTATAGTAACTAATTACTTCATCGCTTTCAAATTTAGGTTTTTTTTTATAAGTA
ATTAAAGACTCACCTACATAATGTTTTCAGTAAGTCTTTGAATCCTCAGCACTAAGTGAG
ATCTTAAACACATATATATAAAAGCTTTCTGCCTTTCTGGAAATAGTCAGTTGCGTTGGG
CTTTCCAATCATACTTTTGCAACTATATATATATGTAGTATTTCCTCTAGACTATACCAT
TAAATTCTTTATAATATGTTAGCTACTTCTGCAATTTTGATTATTTACTTAATTCAGAGT
TAACGATTTACGCTAAATGTACAACTTGTAGTGCATAATTATGGAAGAAAAACCTTCAAC
ATTCACTCACAATCTCACATAACATGGACCCATATATCTATATTAATATACAAATGGTGT
TTAGGTTTCATGAGCTATCAGAATTTGATGAAGCGAAAAGAAGCTGCCGTAGGCGACTAG
CTGGACATAATGAGCGCAGAAGGAAAAGCTCATCGGATTCTCATGGAGAAGGCGCTGGTT
CATCATCTGGCCGGAAAGGAAGTACTGGGAGTAAAGAACATTGTGGGATGCAAGAAAATG
CCACCACTTTCAAACACTTCCAGATCAGATAG
>NinSBP15
ATGGCTTCTGCTTCTTCCTCTGCCTCTCCCAGTGCTGCCTTCGAAATTTACTTTGACGAT
GTGGGTGCTGCTGCCGGAGCTGATTCCGGTGGTGGGTCTTCCTCAGCCGGTGGTTCTCCG
GCAAAGAAAGGGAGAGGTGGTGGTGGGGGGCAGGCATCAGCAAGGTGTCAAGTGGAAGGG
TGTAATGTAGATCTGAGTGATGCTAAGAGCTATTATTCAAGGCACAAAGTTTGTGGCAAG
CATTCCAAATCTCCAAAGGTCGTTGTTTCAGGTATTCACCAAAGATTCTGCCAGCAGTGT
AGCAGGTCAGCCTCCTTCATTTCTGCCTTCCTTACTTGTATATATTATATATATCTATCT
AGTACACTTGTATATAGTTTTTATATATATAATAATAATAGGCTGTGCAGGCATATTTTA
TTTGTTAATTTTGTTGTTCAATAGTTTGTTCATTGTGTTTTTCATGAATGCAATCTATCT
TATTTTGGTTGATATATATTTTGGGGTAGACTTTCAATTTAATAAAAATAAGTTGGTAAT
TATTATAAGCAAGAGTAGTACAAACTAAATTAAGATTACATGCTTTTGACTTTTGAGGGT
GCATAAAAGTGCTGTTTCCACAATTAACACTGGGTGAGAATTATACAAAATTAAAGAGTG
GCATAGAAAAATACATAAAAAAAATTAGTTTTGCATTAAAGTGAGATGATCGAGTTTAAT
AATGTTTTTGAGTGAGAGATTGACTCCACTCTTGTATTACATTCATACTAGTGAATTTGT
GATTTTACCCTCAAGTTAGAGATCAGAGATTTTCAGGCTAAATCGACTTGTTATTTAATT
TCGTGTTTGTTATTGTATTTTATTCAAATTGACTATTGAAGAGGAGACCTCCACGAAGTA
AAATGGTGGATTGTTGTGGGAAGTTTTAGTATTGTAGGGTGTTAAATTCTTGTGTGAGCT
TTAGCACTGCAAGAAAGATGCAGATGCAGTTAAAAAAGACACGGCTAAGTTAGATTGCAT
CTTGGTGCAAGAACTTTTGTTGTATCCATGAGTTGATTGGGGTGATTGGGATGCAACCAA
ATGTGGTCAAGTTTCTCGCATGTTTTCATAAAGGATCATATTGGAAGATCTCAAGTTTTT
GTTGATGGTGGTAGGAATTCACATTGATGAATGATTTGCTTAAGTTTGTCTTGAATTCTT
ATACAAATAAAAATAGTAATTTCAGTCGAGTTCTTATTTATAATAATTTAGGTGTTTGTC
ATTTTGGTAGAAACATTATTTGCAGTGGCATTCCCATATAAAATTAGGAACTTAGTGATT
AAGGGTTTAAAATTTTGTGATGCCTTATATGCTTTTGAGGGTGTGGCAAAGGTGATGTCT
CTACCAATTAACATCATGCGAGCAATATGCAAAATTTAGAGAGTTGCATCGAGAGATACC
CAAGAGATATTCAAGTGAGGGACTAATTTCATTCTTGTATTACGTTCATATTAGTACATT
TGTAGTCTTACCTCTTACAAGGGATTTTCACGTTAAATTATTTGTATTATTTATTTTTGT
ATTTGTTATTGTGCTTTATCCGACGATAACTATTTGTGGATGCCATCGTAACATAATTTA
ACGTTATGTGGGTTTATTTAGGTTTATTAAATGCTTAATTTTTGTTTTAGCTTTCTATAG
CATTTAATTATTTGGTAATTTTTTTGTTAGGTACAGGCACCTTGAACTGGTCCACCACTG
GTTTATTAGGATTACTATCTTGCTAATTATCTATCTTAATTTAATAAATTTTTTTTGTTT
GTGTTAGGTTTTCCTTCTAACTTAAATTGATTCTCATTTCAAGTCTTTATCGATAGTTTG
ATATTAGGAAAGGCATTAGTTTTTTCATTCAACTTCTACTTTTTTGTAGCTTCATATTCT
CATCCTTAAAGGAAAGGAGTGACATATAAACACATCTATTAATTATGGATTTTTACTGAA
GGTAAAGCTAAATGCAAATGTATTTTGACTCTCTATTATTTAATGAAAGAAGTGAGAAAT
ATTCTCAAACTGCTGGTTAAAGACGAAGATCAATAAATTAGCAAAAAAACGCGGATCAAT
GACCACACCTATCATTTTGCTTGGTATCTCAAGCAATCATCTGTTAGTGACAGTGTTCAC
AAATTACGCCAGGTAGATTATCCTAGTCCAGCAGCAGATATATGCTAAACAAGTCTCCAA
CTAGCAGATGATTGTATCTTTTACAATCGTTTGGATGCATGATGTTAAATTGTTATTATT
TTCCTACAGAAAATACTATCCGCAAAGAAAGAAGGATCCTTGATTTTGACATATTTCCGG
CAATTTTTTTATTCAATATCGACATTTTCTCTGGGTTTGATTATGTTTACTTTTTAAGAT
AGAGAACACACAAAATTAGTATAATAGGATTGGTAGTGAGCTGGCTTGCTTTAACAAATT
GTTATATTTGTTACCTTGGATAGATTTGAAAGTGAAGGTGTTTGATGCATCTTATGAGTT
CTCCTTATCTGATATTCATGCATCTATTGTAATGCTTACAGTGTCAAATGTAAACATAGT
TTTCCACCCCTTTTGATCGTTTGTCATCTACTGTAGATAAACTTACCTTCATGAGGGAGC
ACTTTGTGATATTTGAAAGTTGGATCATTGAGTCCTTACCAAAGATCCTGGTCAAAGAGA
TAATAATCAGTGACCTGCTTTTGTTATGTACTAGTTCAGCTTCCCTCTACTTGCAATCAT
GGGGCATTGGCAGATTTCCCTATTAATATTATGCCTACTAGTCCCTCTCAATTGTTTGCC
TTGGTTATTGCTTGATGTCTTCAAAGAGACAGGAAACATCTTGTAAATACCCTCATCACT
TCGGTGAGTAGCTTTTAGTTATTTATTACAAAAAGACTTCTCCAAGGATATTCCTTCAAG
TTTCTACCGGCACTACGAATCTTTGTTTCTTTCGTGTGATTTTTCTCACAATCTCACTTG
ACCCTTCGTAATCTTCAACCAGGTCAGAGCTGACCTTGTTTGGCTATCAAATTTCACTTT
TTTTTGGTTACCAACACCAGTTTGAATCCCGCATAGCACTCTACAAGACAATGAAATGAC
ATTTTCCTTGCTCTATTTTTACTTTTTCCTTTTCTTCTGAGGATGTACTTGAGTTGTTGG
GGATGATAGGTGGGTTTAGGACTTCCGTAATGTTAGTAGGCGTTAAAAACTGAAGATTCA
AATATTAGAAGGCTAAATGGACAGTTATTAATTAATTTGAAATCCTAGCAATGTTAAGTT
ACCATGTCCGTAGTTTCACCGAGCCAACTGTGCCGGCCTTCCCCCAAGTGTCCAATGCAA
AGTGAGCCACACAAAAGACTAACGAAATCACACAAGAATACTTGGAGGGAAATATACAAG
AGCTTCTCACTAATAGCTCTGTAACACGCAATTGATGTCCAACCTTAGATGCTTGGATCA
TTACATATGAGAGGGGGTTCACCTTTCTATAGGCCTCCCACCTCCTATAAGGGGAATTCA
GGAATATGTACACCATACACTATTATAGAGTATTTCGTAAAGTATATTACAAGATATTAT
ATAAGATGATTCTAGATCCTGCTCTATCTAATATTAAATATGTACAAGAGTTCTGTGAAA
GCTACCCAAGTCATGAAGGTCCTGGAACACAAAGTTCTCAAGTCTTAGTTGCCTCTCCAA
TGTTAAAGTGCCTCTAGAAAACTCTACTGCGTTTCAACACATTCTAGAGTGTCTTGGACA
GATCCGGGATTCTCTAGAATGTTCCGGTACAGATAGGCCGTGCACACCCTTGTTGGACCT
GGGCGCTTATAGATGGTTTGGGCGCCCTAGGGGGTCCTGATGCCTTGGAACCCTAGCGCT
TGCCCATGGTTAAGCTGGTGGGGCATCACATTAAGCTCTTGGATGTCTTATTTGTGGTAC
ACAGAGCTAGCAAATGTGAAGATGAATTTTGGATTCAGTTAACAATAAATCTGTACTTAC
ACAAACCATACTTGGCCCAGATGTAGATATGCTACTGCAACCATGAAATAGATGTAAGAA
AAAAGCTTTGAGGTTAAGATTGTCAATACCTGAACTGCCTGCTGATGGAAATTTATAGCA
CAAGATAAGCTTATTGATGGTTGGGCTAGGTCAACTTATCCACAGCAGCACTTTTATTTA
CTAGTGGTACTAAAATTTGTATGATTTAAGGCATTGCGGGTTAGTATGTGTTAGTTTTGA
ATCGTGCATGACTTTTTGGTTTTACGGATCTCTCTTGTACCATGTAATAATAAAGGTAGC
CTGTATACTTGTGGTACCCGTTCGTGATATTTAGTAAGAAGTACCAGTATAACATATTAG
TTCCTGGGTGACAAAAATGCCTGAGAATTTAAGTATCAATCAATTTCTTTTCTACATCTT
ACTGTGATGACAGTGTACCAGTTTAATGATATGATGATGTGCCATGCTCTCCATTTCTGC
TGGCAGTTAACTTATTTTTGGGTACTATCTTCTCAGGTTCCATCAGTTGCCTGAATTTGA
CCAAGAAAAACGTAGTTGTCGTAGACGTCTGGCTGGCCACAATGAGCGTCGGAGGAAGCC
ACAAGTAGGATCTCTGTTGTCCACAAGATATGGAAGTTCATCCATCTTTGGTTAGGCATC
CTTAAATTATTGTTGGCAGATCTTCATGAATTCTCTTTAAGTTTCATCAGATCTGTCTGT
TCTGCTATGAAGTCCAATGCTAACAAAGTTCAAATGTTTCATACTGACATAGTAACATGA
CAGGAAAAGACAGTGGTGGTGGAAGCTTTCTTATGGACTTCTCTACATATCCAAGGCACA
CTGGGAAGGTTGAATCCGGCAGTCAGGACCCCGGTTCTGAAAATTTTCTAGCAATCCCAT
GGCACAACTCAGAAAGCCGTTCTTCTGAGCTTCAACGTTCAGCAAATAAGAGCATCACCT
ACCCTGGTCATGCTATTCCGTCTGGAGGATGTTTTGATGGAGTTTCAGACTCCAGCTGCG
CTCTCTCTCTTCTGTCAAACCAATCCCGCGGCTCAATAAACCGATCTTTGAGTCTTGGGG
CAAATTACCAAATGGATACTTATGGTTCACATATGGTTCAACCAGCAGCAACTCATGATT
CAAACATCAGTCAGTTCTCAAGCAACTCATGGGGTTTCAAGGGAAACGAATCTGGAAGTG
TTCCATATGATATGCATCCTGAACTGGGTCTTGGTCAAATATCACATCCCAGTACCAGTC
AATACACTGGTGATGTGCAACTGACCCAGCAGAGTGGAAAACAATGCATGGACATTCAGC
ATCCAATGGGATACGACTCTTCTGCGCAGCATATACACTGGTCACTGTAG
>NinSBP16
ATGGAAACCGCCTGCAACTTATTCCACAACAATAATACCACCTCTAGAGGTCAAAATTAT
AATTTCCCTACTTTTGCATGGGACAATAACAACAATATCAACAGCAACTGGGAACTTGGT
ACGACTTCCACTGCATCGTGTACTACTACAACTTCGGACACCATCACCTCACACTATGAT
CTTCGCCGTCATTTGGAATCATTTCACCACCATGCCACCGCCGCTCCGGAGATGCTGTAC
GGCGGAAGCCATGCACTCTATAGCGGCGGTGTGAGTGGGCCCCACAACCATCCGGACCCA
CATCTCATGTGCTTGAAGCTAGGCAAGAGGAATTATTTTGAGGACCCTAATGGGAGACAT
GTGACAGGGTTGTCGATAACTAAACGGGGGAAGACTTATTATAATGGCGGTGAGGCGGTG
ACGGTGGCGATTCCGGCTACGGTACCTAGGTGTCAGGTGGAGGGGTGCCACGTGGCTCTG
CTGAATGCTAAGGATTATCACAGGAGGCATAAAGTTTGTGAGGTTCACTCCAAGGCTCCT
AAAGTTGTTGTGCTTGGATTGGAACAACGCTTTTGTCAACAGTGCAGCAGGTGTTTATAC
ATTTGTTGAGTGTATTAGTCTGTGTATATTGTTAGTTTAAGTGTGTGTTCCTTTCTATTC
ATAGTATTAGATATGGTAATTAGTTTAAGGTTTATGTGTATATTTTTGTGTGTGTGGTCT
AGCTATATATGAACATAGAAATAACATATAAAATGGGGTTTAATATGTAGGTTTCATTTA
CTGACGGAATTTGATGATACAAAGAGAAGTTGCAGGAGGAGATTAGCAGGACACAATGAG
AGAAGAAGAAAAAGTTCTCATGAACATTCAACTACTGTTCCCAGAAACAATAATCCCAGC
TCTCAAGGTAATTTTCTTCGGAAAGAAACAATTCATGTGTAACATTATTTACGAATTATA
AAAATGTTAAGTAACTAACTCTCCTAAAACTGTAAGATGTTAAGAGAAAATTTGATTTAA
TTGGATTATATATTATTCAACAAAAAGAAAGAAGAACTAAACTAAAAAATAAGCAGCAAA
CTTTACTTTACAAGTTGCTGTAATGTGATATAATACTTCTGTAATATTCATCTATGGAAA
TTCTTGACAGTATTGCCATCAATTCACATGATACTAATGTTGTGTTTGGTTGGGGGAATT
GAATCAAATTTGTAATATATAATGGATGAACATTCATTACTCCATTCCATTCTTAATAAA
TATATAAAACTAGAGATCAAACCCACCAACTTGGGGATAAATGCTCCATTCCTCATTTTA
CTCATTTTCTTCACAAATCTCGTCATAGAAAATTTGTACTTGTTCATTATTTTTCACTCT
TCCCTCCCACCTTCATTATTTCTCTTTTAATTTTATTCACAATTTATTCATTTCATTTCA
TTCTCTTCAACCGAACACAACATAAGAGATTGTAGATTTGAATTTCAGTGGTAGTACGAA
TGTATGAGAGGTTTGAGGATTTGAATTCTTGTCTTCTTAAACCTGTTTCTGTTCTTGTAA
TTGTGGTTTTCTAGGAACACTTAAAGCTAGATTTCAAAATTCTATAAGCATTGTAACTTG
TTCAAGAGAGAGCTCGAAACTTAGTGAAGGTTTGAGTATTTGAATATTTAAATTTCTGCC
ACCGATCATTAATACCTCATAAGTAACATACAAGTAAAAATAAGTATTTTTGTAGGTACT
TTTTTTGACTTATAAATAACTTATAAAAGGAAACAAACACGCCTGATCTTTAAATAAAGT
CCTAAAATCAAATAGTAGACTAAAGTTGTATTGAGTGAAGTTGTACATAGGTACTATATT
TAAAGATCTGGTAGAAGTGTTTGAAATTCTAACTTATGGGCTATATGTCTCAGCACAGCA
GCTATGCCGATAGTTTGAAAGAGGAACAGGAAACTAGCTAGTGACTATGTACTTCAGAGA
GCAATCCCATCTTTGAGCGTACCTATAACATAATCATCTATAGCCTGGGTCCTATTTAAG
TAATCTGCATAGTTTTACTTGGGATACAAATCTATATACATGTGACAGTACTGCCCACAC
CTTACTTCCCAAGGGGGAATACGAGTATTTTTTATTTGTGGTTTGGTTTAGAAAGGTATA
TATATTTTTTTTTTTGAAAAAAGAAAGGTATATATATAGATTCTACAAATTTGTAGTTGA
GTTGGCCAAAATTAAGTTACGAACTGTTAAAAGTAATTGAAAGACATTTAAAGCTAAGCA
AGTTGATGAACTTGCACTTCACATTACTAGTGGATGTATAGAGGACAGTAACTGTTAAGT
GCTGAACTGATCCACTCTACCTCGTTTTGTAACTCTATGTAACATATATGTAATATATTT
TTCTCACATAGATAAATTAATGGCAGATAGATTTTCATACTTATCATCATCATCCTCAGG
CCGTGCTCTCTCTCTTCTGTCAGCAAGGAACGAATCCTCTATTTCATCCCCTGATCTCTC
TTCAAGATGCAGTGCTGCTCTGCGAGAACTAATTGCAGAAAACCGTGCAGCCCTCCTTGC
TAAGCAGTATGTCATCGACAAAGACTGGCCAATTCACCATGCAATGGAAGATGTAAATGT
GCAACAAAATAATCAGTCGAGTCAACCTCATTATCATCATCCTCTTGTTTCAAGCAATGA
GCACCACGTGTTTTCGGAGCCACAGGGTTGGGACCGGTTTGATGAACCAGGCACGAATAA
TGTGACACTGGATCTTATGCAGGCTCCAACTTCAGCATTTCAGTTGTTGTCAATGAGGGG
AAAGTCTAAAGAAGAAGAAGAGTGTTCTCAGTTGTGGAGCTCTTTCGGTTGA
>NinSBP17
CAGAGATTGAAAGAAAGAAAGTAAATGGGAAGGAATAGGAAAGTGGTAGCTAGCTAGCTA
CTAGCTATCTTTGCAGTTAGTGGATCTGTAAAGTAGCTGTTACATGCTGATCACCTATTC
TTAAGAGATTTGGTAAGTTCTGTAATGTATAGAACTATAGATCCTATCTCAATCTCTGTA
TGCTTGTAAGTTGTAACTATACACTAGCACCTTTCAAACAAGCAAGAATATATACACACA
CACACACAAAAACATTTTCCTTTCTCACTCACTTGCTAAAGCCATCCTGAAATTAACAAA
TCACCCACATAAAGACTTTTATTTCTTTGTTATCTCAACCCAAAATTACACACACCACAA
GTGAGATAGCTAGCTCAGTTTTTGCAGCTTTTCTGCTGCACACAAATCTACAAACTACAA
ACACATGTATATATAAATATATATGTCTATATCAATGTCTTGATTTGAGTCTTCTTTTCT
TGATTTCAGATAGTGCAGCACTTGAAGATGGAAATACACTAGTACTTCTCTGTTCTCTTT
ATTTCTTTCTACATCAAGATACTTACAAGCCTACACATTTCATCAAAACTAAAATGTTGG
ACTATGAATGGAGCAACCCATCAAGCCTGATGGTAAATGGAGATGACCCACCCGACCAAA
ATTCGGGTCAAAACCCACAACTTTACAATCATTACTCTCAAAATTTGAACCAAAACCTCA
TAAACCCTAATCACTATCACCATCATAATACCTATGAAACACCAACCCACCACCAGCATT
TTCACCACCCACAAACTCATAACACACATTTCCAATCTCTCTATGACCCTAACTCTTACG
GGTCATACCCGAACCCGGACCCCAGAATGATTTCACTCGACCCGGTTCATGACCCGACCG
GGTTCATGATTGTGCCCAAGAGTGAACCGGCCGGTTTTGATTACACTACTAGTAGAATTG
GGCTTAATTTGGGGGGCCGGACTTATTTCTCTTCATCGGAGGATGACTTTGTGAACCGGT
TGTACCACCGGTCCAGTATGGTTGAACCCGGTTTGGCAAACGTTCCGCGGTGTCAAGCTG
CAGGATGTAATGCTGATCTCACTCATGCCAAGCACTACCACCGCAGGCATAAGGTGTGTG
AGTTTCACTCCAAGGCAGCTACCGTCATTACCGCCGGTTTGACTCAGCGGTTCTGCCAAC
AGTGTAGCCGGTTCGTGAAAAGATAACTTAAAATCCCTCTCCATGCATTTAAATTTTATT
ATTTCGCTAAATTTTAGAAAAAAAAATATAGCACTTAGGTTAACAAATTAAAAAATATAA
CTTCATTTTATTTTGTATTGAATTGTGACAATAATGCCCTTGGAATTGTCTTACCTGCTA
ATGATTATTTATGGGATGGGGATGATCCACAGGGCATTTGCGTCCGTAAGTTTCTGTATT
TGTCTCTACGTACTATTTGTTCATGATAATCCTATATATTTGTTCATGCTTGTTATGGTA
AAACCAGTCACGGATTCATGACATGACATGACATGAAAATTTTATAATGTACTAATGTAT
GCATAACTAAACCTTTTTTTTTTTTTTTTTTTGCTAATGAGTGCAATTTTTTTTCTTTTT
TCTTTCTGAAATTTGACAAATTGCAATTGAAAATGGAACAGATTTCATCTCCTGACTGAA
TTTGATAACGGCAAAAGAAGCTGCAGGAAAAGGTTAGCGGATCACAACCGTAGACGGCGA
AAAACTCAGCAAACAAATCAAGATCATAACAAGTTGCAGCTGGAAAAGGCTCATAATTCA
TCATCTGAAAACCTTGCAAGTAAGTGATATCTAAGTACCTTTCATATTTTATTTTATTTC
ATTGTTAACAGTCAATTGCAAAAAAATTAGACACTAACACATGATCTAATGTTTATCAAC
TAGGTTACGAGATCAGGGATTATAAATGCCCTTCGTATTAATCTACTGATATATGAACAA
CCATATACCTTTTTTTTATATAGGTCAATTACAATAAATTTAAATATTTGCGCACACATT
TGCCAACAACCATATGTTCTTCACGTAAAATATTGTGGGCATTAATTGTTTTTTGTTTCA
GGGTCTCCACCAGACTCTGGTGTGCATTCATCTTCATCGGTGACTATTGCAGTTTCGCCC
CCACGGATTTCATTGGATCCATTCCAGCAAAGATCTTATTATCGAACCTCTAGTTCTTCC
ATAAACTCTGTTTTTGACAAATGAGTGATTTTAATATCTCTTCACGAGGATATTCCAATT
CATTATCGCGTTCCTGTTTGATATATAGGATTAGTTCTATCTCTATTAGCAAGAAATTAG
TGTATTGGATCACTAGATGCAAGGAACAAGTATTAACAAGTAGCTATTTTATCACATGAA
TTCAAAGAAAATTTTAACTTTTCTTTGACAAAAATATAAGTGTGTGGATTTCTGTGTGTT
AGGGTAGTTGGTA
>NinSBP18
AATTCAAGCTTATTATTTTAATCAATAATAATAATTTAATTATTTCTTTATTCATAAGAT
ACCAAGACTTTTTACACAATATTCTATAAATATAATACTAGTATATATAATTTTAAATGA
CAATATCAACACATACATAATAAAAAAATAAAAAAATAAAAAAATTGTAACAATGAAAGA
GAGAAAAGGAAAGAAGAGAATCCGTGTCGCCACCTAACAACACCACCACTACCACCAAAT
CTCTACCCACCCAACCAACAAACCAACCGCCTCATACTCTCTCTCTCTAAAACTAAACTA
GGTCTATTCAACTCCAAAAAAATGCACAATCCTCCACCACCGCCGCCGCCGCCGCCGCAT
CAATTAACAGAAATGGACTCAATCTCAATCCAAATGTTCAACGACGACGACGACGACTAC
CGACACCTCAACTCCTCTGCCCCATGGGACTGGACCGACTTCCTCGACTTCGATCAATTC
ACCGCTCCTCATATTCCGACCACCTCCAATCCATCGCCGCCGATCACCGACCAATCGCCG
GACGGTTACGCCAGTAATAATTCTGATAAGGTGCGAAAGAGAGACCCGAGATTGGTGTGC
TCCAACTTCTTGGCGGGTCGGGTTCCCTGTGCTTGTCCGGAGCTAGATGCGAAACTTGCG
GAGATGGAGGAGGAAGAAGAGATTGGACCCGGGAAGAAAAGGGCGAGGACTGTTAGGGTG
GGACCGGCTGGGTTTCGATGTCAAGTTCCGGGTTGTGGTGTTGATATTAGTGAGTTGAAA
GGGTATCATAAGAGGCATAAGGTTTGTTTGGGCTGCGCGAATGCGATTAGTGTGTTTATT
GATGGAGAGAATAAGAGATATTGTCAGCAGTGTGGCAAGTGAGTAGTAAAGATCACTCCT
TTTTCACTTTGTTTGTTTGCGTTTATTGCCATATTTGAGGTCTTATTTGTGTATTCCTTT
CCTGGTCAAGATAGATGGTTATTAGTTTGATGATTGCGAGTAATCAGAATAAGGTAATTG
TAAGTTGAATGTGCACAAGTAGATAAAGTTTAAAACCCATATTGTTTGTTGGATAGAATA
TAGAGAAAGAAAGCTTTAGATGAATCAAATCCAACATTGTATTTGATTTTCAAGTCTTGC
GTATTCTGGTCTACATATTTAAATAAAATGGTGGAAAATGCTGATTGATATGCCTAGTGT
AATTGCCAATTGACTTGCTTACTTAACTGATACTCAAATTCAATGCCTTTAAGAAGATGA
TCAAGTAGTACAGTGTAAGAGCTATCATTTTGATTACTCTATATAGGATTACACTATAGG
CGGTATCGTTTTGATGACAGCATGATTCATATTTCATATAAGTTCATATAGAACATAGCG
TCACCTGCCATGGCTTCACTACATTGTTAATTTTAAAGCATATTGAATTTGGCTGATTGT
TCAATCTTCATAATTCTCCTCTAGTTGCCTTACTGCGATAGCTTTCTCGTTGGACTATCT
TGAATACTAAATTTATGTGTAACTTGTAGATAAGTGATTCTTGTACCTTTTCTTAAATTT
TGGCGACTTAGATGGATGGAGTGTTTTGAAAAACTTATCTAAATCAAACCTTTTGAACTC
GAGAAAATTGAAAGTGATATCTTCTACATTTTTGTGCAGTATGAGAGGAAAAGACAGTTT
TGAGCCGTGGTGTCTAAGTTGTCATGTGGTCAATTTGTTGTTGCTCTTCTGAAGTATTAT
ACTACTGTACTCTTGCAGGTTCCACATTTTGTCGGACTTTGATGAAGGTAAGCGCAGTTG
TAGACGGAAACTAGAACGCCACAATAACAGACGCCGAAGAAAGTCTACGGATTCCAAGGG
CCTCACTGAAAGAGACACTCAACAGCCTTTGTCAGCTGAAGATGTTGGTTGTGATGATGA
GACTGCGAGAGGTATTAATTTCATCATACTGTTGCACAATCTGAGTTAACTTTACAGAAC
TGATCCTAGAATAAAAGGTCTTGCATAAAGTCGCTTCGTATTTCCTATGAGTATATGTTT
TAGGTTGAGAGGGACAAATACACAATCTTTTTGTCTTTGGTTCACATGATATTCCGTTAT
TCTGGCATGGAATTCCATGACAATATAAATTGCTTGTATGTGAGCACGATTTAGGAAGTT
CTTTTTCACTGTGCAATGTGCGCAGGATTGTGATATCACAAACTTTGTTTATCTTTGTTG
GTTTAAATTGAGCTTGCTCTGATAAATGAAGGGTTAAAAAGTGGCTTAATGGGTTTGTGT
ATGTCGCAGAGACAGTTTCCTTGAACAACCAGGAGGTGGAAAGGGAAACATCGCTGGATG
TCGATAGACCCGTATCTTTACTCTCGGCTCCTGGTTCTCAAAATATCCAGAGTGATAGTG
GTGTATCTCTTGCAGCCTCTGGTGAAACTCAGTGTGATGAGGAAAAAGAGAAGTCTAATC
AGTCTCCATCCTATTATGACAATAAAAATGTTTTCTCCTCTGTGGTAAGTGGTGGCGAAA
TGCAATTCTTGCTGCCTTATCTGTTATTTTGTTTTAGTGGACCACTATTTAAATAGATGA
TTCAATGTCTGACTGCAGTGTCCAACTGGCCGGATCTCATTCAAGCTTTATGATTGGAAT
CCTGCAGAGTTCCCTCGACGTCTTCGGCACCAAGTATTAAAGGATTATTATTACAGTTTA
GTATTGAAGGGGGAATAAATCTCTATTTTGATTAGTAATGTTTGGCTTTGAGTAACATCA
AGTAAATATTTTGCAGATTTTTCAGTGGTTGGCCAGCATGCCTGTTGAGTTGGAGGGATA
TGTCCGTCCTGGTTGTACGATCTTGACTGTCTTCATTGCAATGCCAAACTCAATGTGGGT
TAAGGTAACATGTTCACTTATTGCGTGATATTCGAAAGAGAAAACTATAAGTTGGTTATG
TTTCTCAATCTTCTTCAGATCGACCAAGGTTTTAATAATAATAAGAATATGAACTGAAAC
ATATTCTTCCTTACTGATTCTTAGTGGCGTTTGACCTACACATCAGACCGAGGGAATTGA
TATTTTTATATATTTGTTTAAAAGTCATATACTGGAAAACATTTTAGTAGGAACTCGATA
ATCGGTGGCTGATGACACTGATGAGAAAGTAATAAATTATTAGTATTATTATTATTCAGA
GAATCTTTGTTTCTTTTTCTCTTTTTACTGCATTTCATGTAATTTATTGTATATCATGTA
GTTTAAGTTATTTTCAGTCTTTACTTTAGTCTTGAGACCTAATTTCAGTGTAAATTGTAT
CTGAGCAGTTATCTGGAGATCCTGTTGCCTCTATACGGAGCCTTGTTGCGCCTGGAACCA
TGCTTTTCGGAAAGGGAAGCTTTTATGTGTACCTAAACAACGTTATTTTCCGTGTTTTGA
AAGGTAATTGCAAATGGAAGAGACTCTGATTGTATGTTCATATTTTCCCGTTTTTTTTAT
GTTGTTAGGAAACCTCCTTTATCCTTTAAAGAAGGAATAGTAGAAATAGATGTTTGTTAT
TCATTCCCATTTATTAGTTTTTTTTTTTTTTTTTTAATCATATTGGAAATGTCCCCTTGA
AGACGGTAGTTTAGGTTACATGTTTCCAGAGCACAGAATACTAATTTAACCCCCTCTTAT
TATAATTGGTCTCTCATTTACTTTTCCTAGTTATAGGACTAATATATACATCCCGGATGC
AAAGACTCCACTCATAGTTTTGAATGTTGCTCCAAACGAACATTTAACAAAGCTGAAGTT
GGATAGTCAGTTTTTGTCTAAAATTGCTTTGGTTTCTTGAAGTTCATTGTCATGTGTTTT
TGAAAGATGCTAGAGTTTCCAAATTTGATTGGTTCTACATCTAATAAATGTAGAGGCCCC
CAGTATGCATATAGGATGTACCACTGATTATAATTCGACATGTGGCATTTGGGATCCACT
TTCGGACCTCTAGCATTGTTCTTTGTTTTTATCATTAATCAGTTAGCTCACTATATTTGT
TTCTGTAAATTTGAATGTCTAATAAATGCATCTATATACCTATGATTAATGTATATTTAA
GTAATTCACTTTTTGGTTTTATATATCGGCATGAGTTATAATAGAGTAATAACTTTAAAA
AAATTTAGGACCAGAACAGTTGATGGGAAATCCCTTTTCTATCTTGGATGACTGTTCATT
TTTATGTCAGATTTTCTTCCACTCTGTCCATCTCCTGCACTAGATTATCCAAAACTCGAT
TATTCATGCTTTATAACATGTTTTAATTTTATCATGGACATAGATGGAACATCTGTAGTG
AAAGTGCGGGTGAAAAAAGAGGCTCCCAAGCTTCACTATGTTCATCCTACATGCTTTGAG
GCTGGCCAGCCCATGGAATTTCTCGTTTGTGGAAGTAATCTACTTCAACCCAAATTTCGG
TATACTCTTGCTGCCTCATCATGACACAATTCAGATTTTACTTAGGTACACACATAGGTG
CACACAGCAGTTCACTAGAGCTTGTACTTGGGGCTTAGAGTTCACAATAGTTTGATCAAC
GATTAAAAATTGACCTGGGTTCCTTGGGCATTTAAAAATTAATTATCTCGTTAAATAACT
ATATAGTGATACATGTGAACTGAATTTTGATTTAAGAAGTAAATTAGTCCAATATCTAGC
AGATTAGCAATTATTTTAGGAGTGAAGATAGACAGGCATATGAATATTTGTATGTGCTTT
GTTTATATTTTTTTAAAAGACATTTATCTGTTTTAGCACTGAGGTTCTGGTAAAAGTAGT
CGTGATTTTGGAAGAATGGTTATCATACCCTTCATGAGAACTTTTTTAATTGGTTATTGT
AATTTGACCTAATAATCTGGAAAGCGTTTTCTTGATTATGGTCTTGAAGTACCTTGTCGA
GATATCACCGTACGTAGATGCCTTATTGTTGCTTTTTAAGGATGTCTCTAGTTATAACGA
AACACCCCTGCAGCCGGCGGATCACATCTTTACCCCCAACTTGGAGGTCATTCGTTAAAA
ATGAATGGTCCATGTTGAATGATTAAAAATTTATATTCGTACAACTAGAACTATTAGAGT
GACTATTCTGCTACTTTTTGTCTTAATTAAGGTATTATTTGTTTCATTTAGCCCAATTAA
TTTAGTATCCAAACAATCTTAATTGATGATTGATTCATGGTAAGGCCATTCAATTCCATT
CGCTCATAAACAAATGTGCACTTATAGTACATTCTACAATTGTTTTATGGTAACAATAGT
ATACATTATACTGAAAGAGTCCTAGCTACTATCTTAAGCTGGATCTGAATTATGTATGAT
AACTTAATAACTGATTCATTTTCTTCTTATACTTATCCATTTACAATATGTACTAAAATT
GTGATGTCTTAAAATATTAAGAACTTGTTGGGACTTGTAACGAATTAGTAGATCAGGCTG
ATTGGTCTATTTGTGTGCACGTATTTGTTGACTCTGTCCCACTACCGAATAAATATATAT
CTTCTTTAGTCAGAGAATTTTTTAGAGCAGTACATACTAAAAAGCTTATATACAGCAAAA
TAATCTTTTTGGTATAGCAACCTATGTGCTGTTTCGCTTAGCAGTCTTTCTTAATTAGCT
TTTACTTTTAAAATAATGTTATAACCCATTGAATAAAATTAAATATAACGTTATAACCCA
TTGAATAGAAATCTAATTCTATTTATCTACAGTCTTACAGTTTAGTTCTGAGTACCACAC
GTGTGGGTTCTTTACATTAAACCTTCAAGTGCACGTCTGGTGTTTATCAAAGAGAGTGAA
TGAAGATTTTTGGCGAGCTTACTTACTCTGTGTACATTTTTTTTTATCAGTAAGTGAAAA
CCCTTAAAATCTGGGTGATATAATCAGAAAAGAGGTGATGGATGCAAGTGAAGAAAGTAT
GTGGGCGTGTGTTGGTGATGATGAATCCACATTCTGAATGGGTGTTGCTCTCCGTCCTTT
CAAATCTATTACATATTATGTATCAAGAGTTGCAGTAGGGAAAATTGTTGTGGTCTGAGA
AGTTTACAGAGAGGAAGTGACTGATGTGCTGATGGTTGAGGAGATGTATTGGACAAGTGA
TGTTGCCTCGAAACATCAGAAATATTACATACTTCTACTATGATCATTTCCATGATTTTC
ACAGTTTTTTGCGAACTTTTGGTTGACAATTAAAAATTATTCATTAATTTTTTATGTATA
ATATGTCTTCAATAATTGTGAAGAAATTTTAACTTGTGAAATAAAAGTATCAGAAACAAT
TTTTGATACTAAAGATAAAATAATTTCTATTGAATGTAAAACTAGAAATATTTCAAGTTC
AATTAAAAGCTATACAATTACTACCAATTTAATGCATCAATGGAGTATTAAATTATACTC
CCTCCTGTCCCAAATACTAGCTAGTCTAGCTTTTTTAGACTACTACACACAGGCCAGAGT
ACGAATTAGATGAAAATGTAATTTTCATTCTATGTTTTACTCGTATTTAATATGATAGTA
GTGATTGTATTGGAATTGTCTAGAAGGTTGGATATAATAAGTAAGGGTATAGTTGGAAAA
AGGACATTTATTGCACATAAGTAAGTGAGAAAGCTATTATTTAGGACTTTATTTCAAAAG
TTATTATCTGGGACCTGAGGGAGTGATTTATTTATACTTATTTAGGAACTTGTACAAATT
AGGTTAGTAAGATGTTATGATTCAGGTGTTTTTTTGAGATATAATAATAAAAACTTTGTT
TATTCAAAATCCAGTTCCGAACACTTGCTGTTCTATTCAGCTTTGGTATGTATGATTTTT
TTTAGTTCTGTCAACGACCTTTAAAACCAGATAAGATTTGCTCACTTCAACCCCATATGT
TATAGAAGTTTTGCAAGTGTACTATAGTGTCTTGCTGCTTGTTACTCTTTACTGGAATGT
ATTCAGTAATTTAATTCAACTTCAGCGTTGTTGGTGTAAGTCTGCTGTCTGGTTGTTCAT
TCCGGAAGCTTTTATATGCATCTGTTGTTCACTGATTGTCTTGAGAATTGAGATGTTGAT
TGTATCACTAATTCCACTGGCAGGTTTCTTGTATCTTTTGCTGGAGAGTATCTTTCATAT
GATGATGTTTCCTTTTCATCATTGAATAATAATGAAGACGACGACACATCCAGTACTCTT
GACCATCAGTTGCTTAAAATATGTGTTCCTCATACTGAATCAAATCTTTTTGGGCCTGCT
TTCATTGAGGTAGGATATATAACATGTTTTTTTGTAGCTAATTTTAGTTATTACATACAA
AATAGTTTGTTATGTCCCCAGCGTATGTGGGGTAAAGATTAGGAGCAACATGTTTTGACA
ATTAAAATTTAAAATATTCTACGAGGGAAGTGAACTCATGTGTCACCCCCGTTGGCCAGT
GGATTCTGTTTTAACCGATTTATGTACTTGTTTTGAACTCTGTTTGAACTACTTGGAGGT
GGCATTCTTTTTAAATGTTCATGAAACAAGATTTGGTGGGAAAGTGTGTCCAACTCCATT
CCACTTGTGTACTTGAGCCTGTGGGTCCTGCAGCTTGTTAATATAAATTGAGTTGATAGT
GTCGGATGCATCTCAAACCTTGTGAAACTTGTAAACGCTGAACTTTATTGGTTGTTCTTC
TATCTCGAGTAAATGAAACCCTCGAAGGTTAGGGGAGGGAGGGGGGGAGGTGTGCTTATT
TGAGGTGTATTATGCATCCACTTGGTTTTACATTTCTCTCTCTCTCTCTCTCTATATATA
TATTATCTAAGATTTACCAACCTGGCTATTTAAACAACTTTGTTGCAGGTCGAGAATGAA
TCTGGTGTGTCGAACTTTATTCCTGTACTTATTGGTGATCAAAAGATATGCTCTGAAATG
AATATCATGCAGCATAAACTTGATACATCTCTGTGGTTAAAAGGATCTCAGTTTGCAGCT
GCAAGTTCTAGTTCTTCATGTGATATTTCCATTTTAAGGCAGAAGTACTTTTCTGAGTTC
ATTCTAGATGTCGCGTGGTTGCTTAAGGAGCCAGCTTTAGAAAATAAGCAACAAATCCTG
ACTAATTCTCAGATACAACGGTTTAATGGTTTAATGAATTTTCTCATTGAAAATCAGTCT
TTTGTCGTATTGGAAAGGGTAGCGTACTATGTGAAGATAATAGTGAACAATAGCTTGAGT
TCTGGTGTTAATATTGCCGACATGAAGCTGTGTAAGAAGAATATAGATCACGCTAGTGCC
GTGCTTTCACAGAAGTTTCAGGGCAAGGTGAACAATGCAGTGCCAGTTATAAATTATATT
TCCAAAGGGGATTATTTGGAGAATAGCTCCAAAATTGACATGTTCCCCTATGTTCCTGTT
ACCAATCAGGTTAGAAAATTTCTTTTGCTGTTCCATACGAGTCCTTGCATCCCTAATATT
AGATGTCACACAACATATTTCTTATTTATAAAATTCATTATCTATGAAGATCCAGTTGTG
TCCATGAACTTTTATCAACATTATAATCTTTTAGCCTAAAGACAGTTTTGCTAGGATTCT
GTGCCAAAAGTTGAAACCGAGAAAGGAGTAAAATGTCTCCAATTTTTAGAGTTAAGGGAT
ATATTCTAGATCCTTGACCACATTACATGCATCAATAACGAAAAGAAGTAGTTGATAGTT
TTTATCAATAAATGAGGAGATTAGGGGGATAGGGGGAGGTGGCTGCCCTCGTAGCTGGAC
GACCTTCCAATTGTGCAAGGAACATGTTTTTGCATAGAATTGAAGTATCTGAGTTAAATG
TTTAGAATTAGATGTAGCTGTAGTATGAAATTAGCTAGTCCTATTGTATATGCTTTTAAA
AGTTAACCAGATGGTATTATGGGTGAGGTCAGAGGTGGCCTTAGTTTGGTTGAATAGTCT
ATCTAACTAGGTTTTGTAGCTCTAGTTTACAAGGATAATAGAGAAACTTTAGGGTCCGTT
TGGATAGGGGGTTGACAAGGGTTGAGTTGGGTTGGGTTCAAATTTAAGAATCCCGTATTT
GAAAAAAAATTAAAAATAAAAGGTCGGGTTTTGATGGTTTACGAAAAAATTAAAAGAGGT
TTCCAAAATCCAACACTTTACTTTTAAAAATTTCTCAAAAAAGGATTTTTAAGTTTGAAC
CCAACCCAACCTAACCCTTCTCAACCCCCAATCCAAACGGACCCTAATTAATCTTTCTTT
AGCTAGAGAATTGTGATATATGAGTAGTAGGGAGCAATTAAATACCGCTTAAAAATTAAA
ATAAGGAAGAGGGTTATATTATCAAGGCTCGTGTTCAAATACAAACCATCTAATCTACAA
ACCTCAACAGACCTTCAAGATTCACTAATATCGACACATGATGCACTAAAAATATAAACA
TGATTCACCAAAAATTTGAATATAAAATTATAAAAATTATTATTTGTATTTGTGAATTTA
ACATATTAAACACTGTCTTTACTGTAATTTGACAAATATAAACATTCATTTGTAAATATT
GTGTTTTTTGTGTTGAAAATATTTGGTAAATCTTGTTTATATTTTTAGTACATCCCCTGT
CGATATTAGTGAATTTCGAAAGTTTGTAGGTTTGTAGTGGAACATAACCCATATTATCAA
TCTTGGCGGGACAATACACGAGAATTAAGTTGTTTAAAAAAGACTTGAAAGGATGTAATA
GCAGGACTGTATTTTTCTACAGGAGGGCGTAAAACTCAATGTAAGACTCTGCAAAAGAGA
AGTAGGTACATCCCGTAAAATTGTACAAGAGCTCAAGTGATTTACCAGAGGTTTCTTTAT
AATTTCACTTTACTGTAAATTTTAGTAAATATTATTATCTATGATTATTTTTGGATTTTT
ATCTGGAGATAATAATATGTTTTATTTAATTATTTCCTTAAAAATAGTTTAAGCTCTCTT
TTTCGTGAACAAACAAGTAACCTAATAATGTTTTTCTCATCTAATGTCACTAAATGAAAG
CATAAGTGAAATTTAGGAGCATAAACAGTAATCAGTTACCTGAATTGTTTAATACAAACC
AGATGTATCATATGCCTGTTGGGTGTTTTCGTGGTACAACTAAGCTTAGATAGGAAGATT
TATTTGAGTTGATTATTATTTTTAAATTGGTCTGTGATTCGAAGTTTTTTCCTATACCTG
ACAATCGGCATCCATGCCTGTGCCACCTAATATATATTTTAAGAGTGTATATTTGTAACT
GTGTATGTATATATATCTGAACTGGGGAGTGGTATCGTGTTAAAATGTTCAGAGATGCTA
ATCTTGTATTCTTGTTTGTAATGTTCTCTGCAGTCTTGTTAAACTGTGATGCACATAACA
TTTTTTCCCCTTCCTTTCCTGCTTGGTGCAGTTTTACCCTTAAGGAGGATTTTTTCCGTC
TTTTTTCAGATGGAAACCTAGATTGTGTATCACATCATGTGCTCTGCTAAAGAGAGCATA
ATAATATTTACCATACTTGATTTTCTCTTCTGTATATTACCTGCTCCTGTTTTGTGTTTT
CTGAGGTGACATGTCAAGATGTGACTGAACTTATCTAATATACTTAACTCCCCCACACAG
TTTTTAGAGGAATTTCTGAACATAAGTTGTATCTTCTATTAAATATGTACACTTCCATGA
TTGCAGGATGTAATAACGGAGAAAAACAAGTTGCGCGGTTTAACGACTTGCACATCTCTA
GACCGAAGCGAAACTGCTCCACTCTTAAATGCTGAGGTTATTATGAATGTGAACCATTCA
AAAGAGCAACAGAGGATGTCTTCCGGTCTCTTACTTGCAAATACAGTTTTACCCTCTCGT
CCTCTAATTTTTCTGATATCTTCTGTTGCTGTTTGTTTTGGAATTTGTGCCATAGTTTTT
CACCCTCAGAAGGTTGGTGACATAGCAGTAACCATTCGCAGGTGTTTGTTTGACAACTCC
TAATTTATACAGTTCTTATGTGATACAACTAAAGATCTTCTAGTAGACACATCCTTGTAA
AAACGGCCCATTAGCAAATGTTAATGCGCTGATGTTGATTGACGGCCGTGAGTTTGCTCT
AACAAGGTGCTCGTGTGTATCATTGGCATGACTCTACTTGCTATACAATAATTTGGAAGA
CGGAAGCTCTTTGGTCAAATAGCAGAAATGGTCATAAAAGATTTGCAGTTTCTTTTTAGT
TGTCTCTGTGCTATATACTTCGGAACAACCGTCTTGGTTCCATAATTTCTTTTGTACCTT
TGTAACATTTAAGTATATGAATGGGAAGCATGTATCTATTTTTGCTGTGCCCTGGGTGGT
AGTTTAAATTAGTCGTATAGTTGTCTTTGGATCACCTACTGTATATGAGTGAGAATATTG
AAATTCCGGTCTCAATGGTTGAACTGTTAGCTGTTTCAGGACGTTGTAAAATCTCATTAT
ATGTTTTCTGGAATAGAATTATTCTGTCTGGCCATTCAAAGTTCATATCTGATGGTAATC
CTCT
>NinSBP19
GCTATATATAGAGAGTAGGAAGTGAAAAAGTGAATGAAAGAAAGCAAAGGAAAGAAAGTA
GTTCTAGCCTAGCTACTAGGCACTAGCTATCTATGTTACTAACCAGTTAGTAGATCTGTA
AAGTAGCTGATACATGCTGATCACCTATTCTCAAAGTGTTTTGGTAAGTTGTGTAAATAC
ATAGAAACTATCTCTATCTACATGAGTTGTAACTACACACACACATACACAAATACCATA
TCTTACCATTGTCAAACTCACTCACTACATATCCGTATAATCCACTCACCTCTTAAAGCC
ATTCTCAAATTCACAAATCACCCACATAAAGACTTCTCTCTCTTGTTCATTTCAACACAA
AATCACACACACCACTAGTGAGAAAGCTCAGTTTTTGCAGCTTTTCTGCTGCACACACCA
CTACACACATGCATATGAATATATTTATATATGTAGTATGTTTCAATGTCTTGATTTAAG
TCTCATTTTTTTTTTATTTCAGATAATGCAGCCCTTGAAGATGGAAATAAAATACACCAG
TACTTCTCTGATCTCTTTCTTCCCCTATAAAATATTCCACTAAAAGATAAACACAAGTCT
ACCAATCTCATCCAAGCCAAATGTTGGACTATGAATGGAGCAACCCATCAAACCTAATGG
TAACCGGAGATGACCCACCCGCTCAAGATTCGGGTGAAAATACCCAAATTTACAATCACT
ATTCACATCAAACTTTCAACCAAACCCTCATAAACCCTAATCACCGTCACCATCAAAATA
ACTATGAAACACCCACCCACCACTCACAAATCCAAAACAGCCATCTCCAAACCTTCTACT
ACCCAAACTCTTATCCCGGGTCATATCAAAACTCGGATCCGAGAATGATGTCACTTGACC
CGGTTCATGATCCGACCGGATTCATGATCTTGCCCAAGACTGAACCGGCCGGTTTAGAGT
ATACTAGTAGGATTGGACTTAATTTGGGTGGACGGACTTATTTTTCTTCGTCTGAAGATG
ACTTTGTGAACCGGTTGTACCGCCGGTCTAGGACAATTGAACCCGGTTTAGTTAGCGCTC
CACGGTGTCAAGCTGAGGGATGTAATGCTGATCTTACTCACTCCAAGCATTACCACCGCC
GCCATAAGGTGTGTGAGTTTCACTCGAAAGCCGCCACCGTCATTGCTGCCGGTTTAACTC
AGCGGTTCTGCCAACAGTGTAGCCGGTTCGTTTGTGCAATAACCAAAATAAATCCTTTCC
ATGCACACACTCAATTTATTTGTTTTCACTAAATTTAAAAGTAAACCATAACATAAATTG
CTTTGCATTATTAGCCGCAGATATATAAGATTCTGTACCTAAACATCTTCTTTATTTTAT
TGTGACGGAAATGACCTTGGATTTGTCTTGCCATGCTAATGATTGGTTTGGTTTGTTTTG
TACGTTGGCTGATCACGAGGGCAGTTTCGTACATTAATAGGTTTCTGTGTCTGTGTTTAA
GTATGCAAATCATAAACATGCAATGAAACTGATAATATGTAGTAGTTTTTTTTTCTTTTG
GGATTTTTGATTATCTTTGATGAAAAAAAAATCAGATTTCATCTCTTGACGGAATTCGAC
AACGGCAAAAGAAGCTGCCGGAAAAGGTTAGCTGAGCACAACCGCAGAAGGCGAAAAACT
CATCAAACAAATCAAGATCATAACAAGTCTCAGCTCGAAAATGCTCATAATTCATCGTCT
GATAACCTCACAAGTAAAATCATTTTATGTACCCTTTACTAATAATATATCTATAATATA
TGTGCATCAAAAGGAATTTGTAAAATATAATTACATTGTTTTGTTCACTGTTTTAGGGTC
TCCCCCGAACTCCAGTTTGCATTCATCTTCAACCGTGACAATGCCTATTTCACCACCACG
GATTTCATTGGATACATTCCGGGAAAGATTAAATTATCAAGGCTCTAGTTCTTCAACTCT
CGGTTTCTAACAACGTAACAAGTGGATGATTTTATTCTCAGCCATGTATGAGTAGAAATC
AATTCATCATTGTGTTTATGCTTGCTAGCACTAATACTATTTTTATTACCAAGAAGTTCC
TGTAGTGATCGGTATATGCAAGGAGCAAGTGTTAACTGTAGCTATTTGATTATCAATTAA
TTTCAAAGTGATTTTCTATTTCCATCTTAAAA
>NinSBP20
ATGGATATCGGCAAGGCTGAAGGGAAGAGGAGCATGAGGGATAGGATGAAGACGGATGTA
GTGAAGGAAGACGAGGAAGATGAAGATGCGGAGGAGGATAACAAGAAAAAACGGGTAATG
ACTTACGCTGGCAGGAAAGGATCCGGAGGAGGATCAACGCAACCTTGTTGCCAAGTACAG
GACTGCCTAGCAAACATGAGCATTGCCAAGGCATACCACCGCAGGCACAAAGTTTGTGAA
TTTCATGCTAAGGCTCCAGTTGTCCTCATTTTTGGAGTCCAGCAGCGTTTCTGCCAGCAA
TGCAGCAGGTACGGAAACCTAATTCTTATCAATGGTATACATAATTTTCGTATCTTATAT
GTAATCTATTAGTTTAATGTTTCTTAAAGGCAGCCTATGGCTACTTAGCTAACATAAACA
AACAGAACAAGAAATTCAAGCAACGAAAAATGCAATCAGCAAGCATATTTAAAATAGACT
TATAAAGATAAAAAAAGAAAGAGAAGCAATCAAATCAACTTTTAGGTACATGATTTTTCT
TTATAAAACCGTAAAATGAAACAAGATTATTTCTTTCTAAACAAGAAAGACACATATGCT
CCGATTGCGCCTTAGGACTGATAGTTACAGCTACACACGAATGTAATGAAGAAAGCTAAC
CTGTAATCTTAATTGTTGTTGATAGTTGCCTTACTAATGCTTAACAGAGAGAGAATTTCG
GTGAAAGATCTCACAAAATGAAGCCATTCAAATATTATTAGGCAGAAATATATGATTGGC
TCAATTCTGTTGTATAATTTAGTTGAATAAATTTTCTTGCTATTTTTCTTTTCATCTACT
AAAATAACAGCATTCATTACTTTTAGCCAGTTTCTAGTGACCTGTTTGTCTTGGTTTTAG
ACATTATCATGTCCCAAGAGGGAAGACTGTTCTTCAAAGAGAATCTAATATCATAACACT
TTGAAAAACATAATATCTCCATTCGCCAACCTTAAAGACTAACAAATAAACTAATATGGG
ACATCAGACTGTAATGTTGAAGACCTTAAAGTCCTATGGAAATTGGAGAAAAACTCTCCT
TCAACTAATATAATAAACCATGTTTTATTGGCTACCCAATATGAACTAATATACAGAGTA
TGAGATATGCAAACAATTGCGGCTTGCGCCACTGACTCTGAATCCGTACAACCTTTTACT
AGTCGTGGTTCATGGGTATTATGGATGAAATTCCAGTAATCCATTGTACTTATATTCTTA
ATTCTGAAAGACCACTCCCTCAAGGGACGGGATGATAGTTGGTGTCCTGTTGATTGCTTA
ACCAAAAACAAAAAAGTCTATAGTTCACCAGGAGGAGCTAAGGTGTCAACATGGTGCTTA
ACTGCTTAATTAGATAATGAAATTGGCATAATTAGGAAAAGAAAAAGGGTGTTTCGTTCT
AGCTAATTAGCAATAATAGTTTTGATTTCTGCAGATTACATGAGCTACCAGAGTTTGATG
AGGCTAAAAGGAGTTGCCGCAGGCGTTTGCTTGGACATAACGAACGCCGTCGCAAGAGTT
CATATGACTTCCAAGGAGAAGGGTCAAGCTGA
>NinSBP21
ATGGATATGGACAAGGCTGAAGGGAAGAGGAGCATGAGGGATAGGATGAAGACGGATGTA
GTGAAGGAAGACGAGGAAGATGAAGATGCCGAGGAGGATAACAAGAAAAAACGGGTAATG
ACTTACTCTGGCAGGAAAGGATCAACGCAACCTTGTTGCCAAGTACAGGACTGCCTAGCA
AACATGAGCATTGCCAAGGCATACCACCGCAGGCACAAAGTTTGTGAATTTCATGCTAAG
GCTCCATTTGTCCTCATTTCTGGAGTCCAGCAGCGTTTCTGTCAGCAATGCAGCAGGTAA
GAAAACCTAATTCTTATCAATGGTATACATAATTTGCATATCTTATATGTAATCTAATTG
TAAAAGATACAGTTTAATGTTGCTTAATGTTTCTTAAAGGCAACCTATGGCTACTTTGCT
AACATAAACAAACAGAACAAGAAATTCAAGCGACGAAAAATGCAATCAGCAAGCAAATTT
AAAATAGACTTATAAAGATGATAAAATAAGAAAGAGAAGTGATCAAATCAACTTTTAGGT
ACATGCTTTTTCTTTATAAAACCGTAAAATGAAGCACGGGTGTAATGAAGAAAGCTTACC
TGTAATCTTAATTGTTGTTGACAGTTGCCTTACTAATGCTTAACAGAAAGAGAATTTTGG
TGAAAGATCTCAGAAAATGAAGCCATTCAAAAAATATTAGGCAGAAATATATGATTGACT
CAATTCTGTTGTATAATATTTTTTTTTCATCTACTAAAATTACAGCATTCATTACTTTTA
GCCAATTTCTGGTGACCTGTTTGTCTTGGTTTTAGATATTGTCATGTCCCAAGAGGGCAG
ACTGTTCTTCAAAGAGAATCTAATATCATAGCACTTTGAAAAACATAATATTTCCAACCA
TAAAGACTAACAAATAAACTAATATGGGACATCAGACCTTAATATTGAAAACCTTATAGT
CCTATGGAAACTGGGGGAAAACTCTCCTTCAACTAATATAATAAACCATGTTTTATTGGC
TACCCAAAATGAACTAATATACAGAGTATGAGATATGCAAACAATTGCTGCTTTGCGCCA
CTGACTCTGAACCCGAACAACCTTTTCCTAGTCGTGGTTTATGGTGGTTTATGGGTATTA
TGGATGAAATTCCAGTAATCCATTGTACTTATATTCTTAATTCTGAGAAGACCACTCCAT
CAAGGGATGATAGTTGGTGTCCTGTTGATTGCTTAACGAAAAACAAAAAAGTCTATAGTT
CACATATCAATGTAGTCTCAATAAGGTTTAAAACAAGTTTTAGAGCAACATATACAAAAA
TAGATTGATAAAAATGTATCAATAAAAAATTAAGACTCAAAATCTTGCTAGGTTGAAACA
TGATTTACTTACTAAATTTAACGACGACGATATTCAAGTTTTTAGTTCGCAAGCACATAC
GAGAAATTATCATGCTCAATTGGTGTTCTATACATACAATCCAAATAGAATTAATTAAGC
AAGATAAGTTTACACGATGTGTACTTATCTTTATTAATATGTTTCGAACAAAACAATCAC
ATTTTTTTATTTTTTAATTACCTAAAAAAATATTAAAGACCCTTCCCCACACTTAAGTGG
TTAATTGTCCTCAATGAATAAAAAAAAAACTACAAAAAAAATAAAACAAATATATAAAAG
TATATTTAAAAAAAAAAAAGAAAAAAGAATACTCCATTATGCATATGTATGAACTATGAA
GTGCCAATAAGAGAAGAGGAAATGGAGAAGTCTCTTTGAAAGTAGCCTACTCGTTTACCA
GCTGACTTTGAAAGTTTCAGAGTGCAGGAGTTCAATTCCTGCTGGCAGCAATTTACTTCC
TTTTTTTTAATTAAGACCAGCTGTGCATGTTGCTTGATGCGCACTGATTGAAAATAGCTT
TCCCTGTAGTTCTTTGTAGGCAGAAGCTCTAAACCGCGGTTAAGCTGGAAAAAACCGGCG
TGCAACTTTTTATTTATTTTCCTAAACAGAAATATATCATCAGCATGAAATTTTTTTGTC
ACCGCCATGATTTTCAGCTGCTACTTTTTTTTTCCTTTCAATTTTTTTTAATCAACTTTT
GCATTTACCTTTTTCTTAATCCTGCAATAATCATTTTTCTGAAACACTTCAAACACTACG
TCAAGGCATCACGTGGGAGTAAAAAAAAAAAAAAAAATAGAAAAAGCTAATCTACTAACA
AAAGAAAAAATATCTAAAAACTAAATAAAAAAGAAGAAGAAAAAACTAGCCATACAAAAA
CTTGGGTTGCCTCCCAAGAAACTTTTGTTTATTGCCATTAGCTCCACTTATTTAAATACA
TAATATTACTAGTGAGGCGAAAATGCAAATAAATGTACATACCTCCCAATTTTAATTACT
CTAACTTTATTAACACATATAAAGGATCCAAGAAAATATAAAAATAACACGGTGATCCTA
CTAGGATGAGCAAAAAAATTATGGAATGTGGAAGTAATCAAAATAATTATAATTACGTTC
CACAAACCACTCCCAAATTGGATCGACATAGAACACAAAAATCTTCTCAATACTAATCGA
ATATAACTTAATTTTATTAAAAATTGGGTGCTACCTCGTCTACATTTTTTGGATCCATAA
TATCTTCAATTAAGTTTTGCTCTACTACAACTTTATTATCTTCTACATCACATAATGTGA
GACATGGGTCATTTAACGTATTAACTTTATTATTCGCGCAAGGCCTTTCAATTGTCAAGT
TAATTCCCTGAAAAACGGAGGGATGAATGCAAGCAGGAATTTCATAGTCAACATCTTCTA
AATCAAGTTCAAACAATATTTGACTCATTTCCCAATTGCAAATATACCAACCTATTGACC
CTATAGGATAAAATGATTCATGTTGAGTAATATCATTAAGTATATCAAGATCACATTCAT
GTTCTCTACGATAAAGGTAACATAATGGAGTAGAGTTAAAATTCATATCTGACTCCCGTG
TTGAAGTTATCCTTCTCAATCAAATCTACAAAACACACCAGAAAGTATGGAGTTAAAAAA
AATATACAAGTTCAATATGAAAGTAAGCAATTTAATTCTAATTTTAAACTAGTCTAGTCC
CCGATAGCGGCGCCAAAAACTTGATACACAAAATTCTAGCAAGTATACTAGATTGTGACA
AGTAATAAAGTGGAAATAAATTCCGAGTTATCGAACTCAAAGGACTAGTAGTCTAAGAAC
CAAAATTTATAATTACTCACTTACAATTAAACACGGTAAAAATTATTTTAACTAATTATT
TAAACTACGGTTAACAACTAAATAATATGAACTATATGTAAGCAACGACTAAGGCACATG
CTTCAACTAATTCTGTATTTGATTCTTCAATTCATAACCACTCGAATTAAGTTATTTTAT
CACAACGAAATTTCCTGAATTAACTTTGTTTCGTTTGGTCCAGGCGAACAAGTTCTATTA
TAACTAAATAAATTCCTGATTTACAAAAGACGATGCCCTAGTTTTAATCAAAAATTGTAC
AAAGAAATCGAATCAATTGTCATGTCAATTTTACCTTGTGTTGTGTATTTATTCAACAAC
CTTAATCTATTACCACTGTCAATATCAAGATTAAGCTATTAAATCATGTTAAGGGTCGTG
ACTTCCTAACAAGCATTAAGCATATAAACATACAATAATAATAAAAACTCAACCAAATTT
ATATTTAAATCAAATAAATCAAACCATCGAATTGGTTTCACACAACCTTAGCCAAGAAAA
ATTAATTCATAATAGAAGAAGAAAACAAATATAATCTATTAAAATCCATATCAAGATTAG
CAAAATAGAGAAAAGATTCCCCCTTCACAAGTTGTTAATTCGCGAAAGTCTGGTTTTGCC
TCTTCTGCACGCTCTCCTTGATTCTTCTACCTACTTACTTGTTCTGAATTTTCAGGTCTC
TAAATATATATACAAGTATTTTAATGTTTGTAGGAAAATAAAAAAAAGTTTCCAAAATTG
AATATGATTCTCCTCTTTTTCTGGACTGATAACCCACGAATCTGATATTGGGCCCATGAT
AGAATGAAGGATAATTCTTCAAGCTTTCCAACTGCTGTCTACTCGCATAAAACGGACTTA
CGAAACTCAAGTTAGGGCCCAAATAGTGTAGCTTGCGCGTGCAGCCCAGAAAATACGAAT
TTTTATCTCATTCAACTTCAAAACTGATATAGCAAGATTTAATCCTTCTAATTAATAAAA
TATTAAAATTTATTAAATAAAAATTTAATTAAATGCAAAAATACATAATATAAAAGGATA
TAATCATCATAAAAATTTATATAAAATTCTTATATAACTAAGTGTCAACATGATGCTTAA
TCAGATAATGAAATTGGCATAATTAGGAAAAGAAAAAGGGTGTTTTGTACTAGCTAATTA
GCAATAATAGTTTTGATTTCTGCAGATTCCATGAGCTACCAGAGTTTGATGACGCTAAAA
GGAGTTGCCGCAGGCGTTTGCTTGGACATAACGAACGTCGTCGCAAGAGTTCATATGACT
TCCAAGGAGAAGGGTCAGGCTGA
