# Supplementary material for: Evolutionary History, Transcriptome Expression Profiles, and Abiotic Stress Responses of the SBP Family Genes in the Three Endangered Medicinal Notopterygium Species
Source: Int J Mol Sci. 2026 Jan 19;27(2):979. doi: 10.3390/ijms27020979 (PMC12841832; doi:10.3390/ijms27020979)
Supplement: Supplementary file 1 [file ijms-27-00979-s001.zip › Supplemental Tables.xls]

## Sheet: Table S1
Table S1. The Ka/Ks calculations and differentiation time of SBP paralogous gene pairs of the three Notopterygium species
Paralogous gene pairs	Ka	Ks	Ka/Ks	Differentiation time (Mya)
NinSBP06/NinSBP07	0.14	0.22	0.63	21.07
NinSBP16/NinSBP19	0.6	NaN	/	/
NfrSBP01/NfrSBP02	0.21	0.67	0.31	64.54
NfrSBP09/NfrSBP10	0.14	0.24	0.59	23.06
NfrSBP07/NfrSBP11	0.09	0.27	0.33	26.19
NfrSBP08/NfrSBP11	0.09	0.28	0.32	27
NfoSBP01/NfoSBP02	0.21	0.7	0.31	67.05
NfoSBP14/NfoSBP17	0.61	NaN	/	/
NfoSBP06/NfoSBP08	0.09	0.27	0.32	26
NfoSBP05/NfoSBP11	0.07	0.28	0.25	26.71

## Sheet: Table S2
Table S2. Chromosome distribution of SNPs
Chromosome	Length	Variants
1	157866847	27
2	153106864	21
4	129796441	288
5	129440675	36
6	125876602	2
8	116547418	5
9	101813303	27
10	94455821	22
11	93597197	97
Total	1102501168	525

## Sheet: Table S3
Table S3. Sampling information table of transcriptome sequencing of Notopterygium species.
Species	Populations	Locations	Longitude	Latitude	Altitude (m)	Number of individuals
N. incisum	GH	Jiuzhi, Qinghai	101.032	33.742	3653	3
N. incisum	CH	Datong, Qinghai	101.865	37.1481	3129	3
N. incisum	HFH	Taibai, Shaanxi	108.225	34.9387	863	3
N. incisum	HOH	Danba, Sichuan	101.657	30.5879	3077	3
N. incisum	NH	Yajiang, Sichuan	101.327	30.0621	4028	3
N. franchetii	KKH	Ruoergai, Sichuan	103.235	33.6064	2942	3
N. franchetii	YFH	Luhuo,Sichuan	100.632	31.5274	3244	3
N. franchetii	YMH	Huangzhong, Qinghai	101.424	36.4626	2998	3
N. franchetii	YKH	Aba, Sichuan	101.54	32.6124	3017	3
N. franchetii	KOH	Shandan, Gansu	101.253	38.4361	2803	3
N. oviforme	GGH	Gangu, Gansu	105.185	34.5744	2177	3
N. oviforme	JWZH	Changan, Shaanxi	108.822	33.8299	1860	3
N. oviforme	GSCYH	Long, Shaanxi	106.576	34.8869	2013	3
N. forrestii	LQEH	Yajiang, Sichuan	100.765	30.0583	4250	3
N. forrestii	GS	Yajiang, Sichuan	100.792	30.0361	4264	3

## Sheet: Table S4
Table S4. Statistical table of primer sequence
	F-terminal (5'-3')	R-terminal (5'-3')
NinSBP02	AATCATCATCATCGCCAGGATCTTCAA	CGTCGGTAGTAATCTCGGCATCG
NinSBP03	TTGCCATCTGCTTCATCGGAGTG	CATCGCCATACGGTGCTGAGAG
NinSBP04	ACGCAGAGAAGTCCTGATGATGAGA	ACCTTATGCCGCCTGTGATAGTCT
NinSBP08	AACTTGTCAACTCCAATGCCACTTCT	TGGTGTCTGTAGGCTGACTTAGATGAA
NinSBP10	CTTCTTCCTCCACTTCTTCTGACTCTC	CACCATGACCAGCACCACCAA
NinSBP12	TGAAGACGAAGATGAATCGGAAGATGA	GCCTGCGGTGGTATGACTTAGC
NinSBP18	ACTACCGACACCTCAACTCCTCTG	TCCAATCTCTTCTTCCTCCTCCATCTC
actin8	ACTATATGCCAGTGGTCGTACAACAG	GCTCAGCAGTGGTGGTGAACAT
